# Supplementary material for: Rapid increase in the risk of heat-related mortality
Source: Nat Commun. 2023 Aug 24;14:4894. doi: 10.1038/s41467-023-40599-x (PMC10449849; doi:10.1038/s41467-023-40599-x)
Supplement: Supplementary file 4 — Supplementary Data 1 [file 41467_2023_40599_MOESM4_ESM.xlsx]

## Sheet: Table 1
Supplementary Data 1. Location-specific changes in return periods for different levels of warming, expressed as the new return period of the location specific 1-in-100 year heat-mortality level of 2000, and heat-mortality fraction of a 1-in-100 year season, expressed as fraction (%).
Location	Country	New Return Period of a 1-in-100-year heat-mortality level of the climate of 2000 [Model IQR] 2020 1.5°C 2°C			Heat-mortality fraction of a 1-in-100-year season [Model IQR] 2000 2020 1.5°C 2°C
Buenos Aires	Argentina	38.7 [36.7 - 48.7]	23.9 [22.7 - 24.5]	10.7 [10.7 - 10.7]	2.49 [2.48 - 2.82]	2.91 [2.8 - 3.49]	3.35 [2.97 - 3.73]	3.86 [3.42 - 4.17]
Cordoba	Argentina	33.3 [32.4 - 40.5]	20.9 [18 - 21.2]	6.8 [6.8 - 7]	2.93 [2.74 - 3.24]	3.48 [3.29 - 4.8]	3.75 [3.75 - 5.03]	4.58 [4.37 - 5.72]
Rosario	Argentina	35.2 [32.3 - 38.4]	25.3 [18.6 - 26.8]	8.7 [7.8 - 11.2]	2.73 [2.49 - 2.88]	3.05 [2.99 - 3.36]	3.56 [3.12 - 3.78]	4.38 [4.06 - 4.45]
Brisbane	Australia	35.7 [34.2 - 36.8]	18.9 [7.9 - 19.5]	5.7 [2.5 - 6]	2.4 [2.15 - 2.6]	3.24 [2.53 - 3.62]	3.54 [3.51 - 4.01]	4.85 [4.75 - 5.3]
Melbourne	Australia	33.3 [20.4 - 50.6]	18.8 [14.7 - 19.5]	6.9 [6.2 - 8]	1.37 [1.11 - 1.37]	1.53 [1.36 - 1.6]	1.71 [1.49 - 1.71]	2.08 [1.83 - 2.14]
Sydney	Australia	24 [18.5 - 32.1]	14.7 [9.1 - 15.8]	5.3 [3.8 - 5.8]	1.21 [1.17 - 1.35]	1.77 [1.52 - 1.87]	1.91 [1.71 - 1.98]	2.44 [2.15 - 3.13]
Belo Horizonte	Brazil	18.9 [16 - 20.5]	9.7 [8.3 - 9.9]	3.5 [3.1 - 4.3]	1.78 [1.7 - 1.88]	2.43 [2.42 - 2.46]	2.74 [2.69 - 3.1]	3.85 [3.23 - 4.12]
Brasilia	Brazil	12.8 [10.6 - 14.1]	5.2 [4.9 - 5.4]	2.1 [2 - 2.2]	1.01 [1 - 1.08]	1.56 [1.38 - 1.56]	1.78 [1.71 - 2.17]	2.65 [2.33 - 3.07]
Curitiba	Brazil	18.8 [12.2 - 30.1]	6.7 [5.2 - 18.5]	2.2 [1.9 - 7.2]	0.92 [0.89 - 1.05]	1.33 [1.29 - 1.42]	1.56 [1.46 - 1.7]	2.18 [1.92 - 2.33]
Caratinga	Brazil	16.7 [16.1 - 20.3]	8.1 [8 - 11.2]	3.4 [3.2 - 3.8]	1.18 [1.14 - 1.26]	1.61 [1.41 - 1.74]	1.89 [1.58 - 1.99]	2.54 [1.89 - 2.74]
Divinopolis	Brazil	19.8 [17.1 - 28]	9.3 [8.4 - 13.3]	4.6 [3.2 - 5.3]	0.93 [0.9 - 1.05]	1.35 [1.18 - 1.47]	1.42 [1.41 - 1.65]	2.09 [2.01 - 2.12]
Fortaleza	Brazil	5.6 [4.9 - 7.6]	2.1 [1.8 - 3.3]	1.1 [1.1 - 1.4]	1.51 [1.31 - 1.99]	2.13 [1.72 - 2.94]	2.45 [2.11 - 3.27]	2.79 [2.61 - 3.53]
Juiz de Fora	Brazil	17.2 [14.7 - 19.8]	8.6 [8.2 - 9.1]	3.8 [3.5 - 4]	1.07 [0.91 - 1.1]	1.48 [1.41 - 1.6]	1.78 [1.66 - 1.9]	2.43 [2.05 - 2.71]
Londrina	Brazil	21.2 [16.5 - 24.3]	9.8 [7.8 - 10.9]	3.6 [2.4 - 4.1]	2.25 [1.99 - 2.35]	3.08 [2.74 - 3.28]	3.79 [3.6 - 3.98]	5.54 [5.24 - 5.62]
Maceio	Brazil	10.6 [7.6 - 14.4]	3.8 [3.8 - 7.2]	1.7 [1.4 - 2.8]	1.63 [1.37 - 1.75]	2.9 [1.97 - 3.27]	3.39 [2.38 - 4.08]	4.48 [3.28 - 5.63]
Palmas	Brazil	8.6 [6 - 19.2]	3.8 [2.6 - 9.2]	1.8 [1.3 - 2.7]	1.73 [1.65 - 2.01]	2.44 [2.31 - 2.7]	3.24 [2.89 - 3.44]	4.6 [3.75 - 5.46]
Porto Alegre	Brazil	22.7 [21.1 - 28.6]	11.1 [9.4 - 14.2]	3.2 [2.9 - 5.9]	2.67 [2.59 - 3.29]	3.32 [3.24 - 3.58]	4.04 [3.85 - 4.12]	5.16 [4.18 - 5.73]
Rio Branco	Brazil	14.9 [14.7 - 15.7]	6.6 [6.2 - 7.2]	2.3 [2.2 - 2.3]	2.35 [1.83 - 2.44]	3.61 [2.66 - 3.65]	4.52 [3.85 - 4.69]	7.11 [6.17 - 7.36]
Sao Luis	Brazil	5.3 [5.1 - 7.9]	2.4 [2.2 - 3.2]	1.2 [1.2 - 1.3]	2.24 [1.77 - 2.27]	3.71 [3.11 - 4.25]	4.98 [4.5 - 5.93]	7.95 [6.85 - 9.59]
Salvador	Brazil	13.2 [10.3 - 14.5]	5.6 [5.3 - 6.8]	2 [2 - 2.4]	0.38 [0.3 - 0.39]	0.62 [0.51 - 0.89]	0.79 [0.54 - 1.43]	1.05 [0.86 - 2.28]
Santa Maria	Brazil	20.4 [19 - 40.4]	9.3 [8.6 - 16.8]	3.8 [2.8 - 8.7]	1.73 [1.57 - 2.06]	2.29 [2.01 - 2.41]	2.59 [2.34 - 2.79]	3.03 [2.95 - 3.56]
Sao Paulo	Brazil	19.1 [18.3 - 23.3]	11.3 [9.4 - 11.8]	3.6 [3.2 - 4.5]	1.83 [1.71 - 2.04]	2.62 [2.42 - 2.79]	3.18 [3.12 - 3.27]	4.35 [4.26 - 4.69]
Teresopolis	Brazil	20 [13.9 - 34.8]	12.4 [5.9 - 15.4]	4.1 [2.4 - 5.8]	2.85 [2.63 - 3.18]	4.15 [2.81 - 4.42]	5.11 [3.64 - 5.15]	5.8 [4.85 - 6.89]
Vitoria	Brazil	15.4 [13.2 - 16.8]	5.2 [5.2 - 8.2]	2 [1.8 - 3.1]	1.52 [1.36 - 1.62]	2.1 [1.91 - 2.44]	2.51 [2.26 - 2.8]	3.23 [2.87 - 3.46]
Abbotsford	Canada	17.5 [15.7 - 20.5]	7.1 [6.9 - 8.9]	2.5 [2.2 - 3.1]	1.21 [1.12 - 1.43]	1.69 [1.6 - 1.89]	2.11 [2.03 - 2.38]	2.9 [2.67 - 3.18]
Calgary	Canada	23.8 [20.8 - 24.2]	11.3 [7.6 - 12.1]	3.6 [3.3 - 4.3]	0.48 [0.36 - 0.53]	0.65 [0.51 - 0.66]	0.73 [0.66 - 0.76]	0.91 [0.88 - 1.03]
Edmonton	Canada	27.4 [25.5 - 31.4]	11.6 [10.2 - 17.1]	4.2 [3.6 - 5.5]	1.82 [1.31 - 1.89]	2.3 [2 - 2.43]	2.51 [2.41 - 2.88]	3.5 [3.41 - 3.81]
Halifax	Canada	7.2 [5.7 - 14.6]	2.9 [2.7 - 6.5]	1.6 [1.2 - 2.3]	0.97 [0.86 - 1.13]	1.5 [1.42 - 1.69]	1.84 [1.74 - 1.94]	2.61 [2.44 - 2.63]
Hamilton	Canada	12.8 [7.8 - 18]	7.2 [3.2 - 9.8]	3.5 [1.4 - 3.6]	1.26 [1.25 - 1.46]	1.87 [1.84 - 1.88]	2.28 [2.21 - 2.36]	2.84 [2.7 - 3.33]
Kingston	Canada	11.5 [8.3 - 18.3]	6.2 [3.4 - 9.7]	2.9 [1.4 - 3.5]	1.37 [1.31 - 1.65]	2 [1.74 - 2.05]	2.46 [2.37 - 2.62]	3.34 [2.85 - 3.52]
Kitchener-Waterloo	Canada	14.8 [12.6 - 15.1]	7.1 [5.5 - 8.2]	3.3 [1.9 - 3.6]	1.77 [1.53 - 1.77]	2.29 [2.24 - 2.32]	2.88 [2.82 - 2.88]	3.95 [3.38 - 3.95]
London Ontario	Canada	14.1 [9.1 - 14.9]	7.6 [3.6 - 8.2]	3.3 [1.5 - 3.6]	1.85 [1.79 - 2.08]	2.66 [2.66 - 2.7]	3.39 [3.33 - 3.48]	4.69 [4 - 4.8]
Montreal	Canada	20.7 [9.1 - 24.4]	12.2 [3.7 - 13.3]	3.9 [1.5 - 4.4]	3.19 [3.16 - 3.68]	4.19 [3.94 - 4.79]	5.38 [5.36 - 5.49]	6.86 [6.74 - 7.77]
Niagara	Canada	14.2 [7.1 - 17.8]	8.5 [3.1 - 9.4]	3.6 [1.4 - 4]	1.36 [1.34 - 1.65]	2.07 [2.06 - 2.07]	2.52 [2.41 - 2.59]	3.14 [2.95 - 3.69]
Oakville	Canada	14 [13.9 - 17.5]	8.4 [5.3 - 9.6]	3.6 [1.8 - 3.9]	1.64 [1.44 - 1.76]	2.21 [2.19 - 2.24]	2.68 [2.62 - 2.77]	3.43 [3.13 - 3.89]
Oshawa	Canada	13.7 [12.7 - 17.8]	8.1 [4.6 - 9.6]	3.6 [1.7 - 3.8]	1.15 [1.06 - 1.28]	1.62 [1.54 - 1.63]	1.98 [1.93 - 2]	2.52 [2.37 - 2.78]
Ottawa	Canada	16.3 [10.7 - 19.6]	8.6 [4 - 10.8]	3.6 [1.5 - 3.9]	1.19 [1.18 - 1.43]	1.62 [1.54 - 1.8]	2.1 [2.07 - 2.24]	2.57 [2.49 - 2.93]
Regina	Canada	24.2 [22 - 24.9]	11.8 [11.7 - 13.3]	4.9 [4.5 - 5.3]	1.35 [1.32 - 1.36]	1.86 [1.85 - 1.87]	1.98 [1.95 - 2.06]	2.71 [2.39 - 2.79]
Sarnia	Canada	12.8 [11.1 - 14.1]	6.2 [4.6 - 7.6]	3 [1.8 - 3.2]	1.59 [1.46 - 1.91]	2.2 [2.1 - 2.41]	2.81 [2.63 - 2.9]	3.7 [3.56 - 3.87]
Sudbury	Canada	14.5 [12.8 - 23.2]	6.3 [5.1 - 11.3]	3 [1.8 - 3.6]	1.21 [1.18 - 1.27]	1.6 [1.42 - 1.68]	2.05 [1.76 - 2.06]	2.8 [2.5 - 2.8]
Saint John NB	Canada	11.1 [5.9 - 11.7]	4.8 [2.6 - 8.2]	1.8 [1.2 - 3.2]	0.75 [0.74 - 0.89]	1.22 [1.12 - 1.28]	1.52 [1.42 - 1.56]	2.07 [1.93 - 2.14]
St. John's NFL	Canada	10 [7.4 - 27.9]	4.3 [3.6 - 9.4]	1.8 [1.7 - 2.9]	1.54 [1.53 - 1.62]	2.45 [1.94 - 2.53]	2.74 [2.07 - 2.75]	3.45 [2.94 - 3.81]
Sault Ste. Marie	Canada	14.8 [13.1 - 15.4]	6.2 [5.7 - 7.4]	2.4 [1.9 - 3.5]	2.11 [2.05 - 2.3]	2.92 [2.59 - 2.93]	3.49 [3.23 - 3.59]	4.75 [4.15 - 4.92]
Saskatoon	Canada	24.2 [19.4 - 34.8]	12 [11.5 - 14]	4.7 [4.7 - 4.9]	1.85 [1.73 - 1.97]	2.39 [2.34 - 2.58]	2.82 [2.68 - 3.1]	4 [3.46 - 4.08]
Thunder Bay	Canada	11.5 [9.9 - 16.3]	6 [4.2 - 8.9]	3.2 [1.6 - 3.4]	1.84 [1.68 - 2.02]	2.54 [2.51 - 2.72]	3 [2.94 - 3.22]	4.14 [4.06 - 4.48]
Toronto	Canada	15.1 [13.3 - 17.5]	8.1 [5.6 - 9.3]	3.5 [1.9 - 3.8]	1.53 [1.33 - 1.6]	2.01 [1.99 - 2.02]	2.42 [2.38 - 2.46]	3.11 [2.84 - 3.44]
Victoria	Canada	34.5 [28.9 - 40]	16.6 [13.2 - 24]	4.8 [3.6 - 6.2]	0.68 [0.68 - 0.8]	0.89 [0.85 - 0.99]	1.12 [1.01 - 1.17]	1.51 [1.35 - 1.56]
Vancouver	Canada	33.8 [22.2 - 35.5]	13.4 [7.4 - 18.3]	3.6 [2.2 - 4.7]	1.31 [1.28 - 1.6]	1.78 [1.66 - 1.99]	2.23 [2.07 - 2.41]	3.09 [2.77 - 3.12]
Windsor	Canada	11.4 [8.4 - 15.4]	5.9 [3.5 - 7.7]	2.7 [1.4 - 2.9]	1.58 [1.55 - 1.99]	2.36 [2.33 - 2.47]	2.91 [2.78 - 3.1]	3.93 [3.86 - 4.16]
Winnipeg	Canada	21.7 [20.5 - 30.3]	11.3 [10 - 16.8]	3.9 [3.1 - 4.7]	1.22 [1.09 - 1.25]	1.73 [1.61 - 1.75]	1.87 [1.85 - 2.13]	2.38 [2.35 - 2.63]
Anshan	China	31.3 [18.8 - 39.7]	15.9 [8.5 - 19.8]	5.2 [2.7 - 6.1]	2.33 [1.84 - 2.55]	2.92 [2.78 - 3.77]	4.4 [3.8 - 4.79]	5.88 [4.68 - 6.82]
Beijing	China	20.4 [18.6 - 30.1]	10.6 [8.5 - 17]	3.2 [2.7 - 7.1]	2.23 [1.93 - 2.83]	3.31 [2.93 - 3.68]	3.79 [3.25 - 3.86]	5.28 [4.88 - 5.52]
Fuzhou	China	23.5 [15.6 - 28.3]	7 [6.6 - 16.1]	2 [1.6 - 4.4]	1.75 [1.66 - 1.95]	2.68 [2.19 - 2.91]	3.4 [2.93 - 3.54]	4.84 [4.18 - 4.91]
Hong Kong	China	9.8 [9.3 - 12]	3.5 [3.5 - 3.6]	1.3 [1.3 - 1.4]	1.07 [0.81 - 1.5]	1.92 [1.56 - 2.18]	2.29 [2.19 - 3.56]	4.21 [3.54 - 6.43]
Hangzhou	China	30.1 [19.2 - 30.6]	16.5 [7 - 17.7]	4.1 [2.2 - 7.9]	2.41 [2.27 - 2.98]	3.4 [3.36 - 4.72]	4.57 [4.19 - 5.23]	7.13 [6.86 - 8.28]
Lanzhou	China	21.6 [19.3 - 33.2]	11.5 [8.9 - 20]	2.9 [2.5 - 7.8]	0.25 [0.23 - 0.27]	0.34 [0.33 - 0.4]	0.43 [0.4 - 0.44]	0.63 [0.6 - 0.67]
Shanghai	China	23.2 [22.7 - 26]	11.2 [9.2 - 12.6]	3.5 [2.9 - 3.6]	1.79 [1.4 - 1.86]	2.57 [2.13 - 2.74]	3.05 [2.46 - 3.45]	3.93 [3.71 - 4.6]
Shenyang	China	27.8 [15 - 32.6]	13.2 [6.9 - 15.4]	4.2 [2.3 - 4.6]	2.24 [2.06 - 2.62]	3.18 [2.99 - 3.24]	3.72 [3.55 - 4.55]	5.23 [4.81 - 5.28]
Suzhu	China	23.3 [22 - 29.5]	10.5 [7.4 - 16.6]	2.9 [2.3 - 5]	2.69 [2.47 - 3.65]	3.58 [3.34 - 4.98]	4.41 [4.21 - 5.93]	7.07 [6.57 - 7.16]
Taiyuan	China	20.3 [20.2 - 23.3]	9.7 [8.1 - 13.1]	2.9 [2.2 - 7.1]	3.57 [3.5 - 3.71]	4.76 [4.74 - 5.05]	5.84 [5.58 - 6.13]	8.14 [6.89 - 8.89]
Tianjin	China	30.3 [26 - 36.3]	15.1 [11.2 - 17.8]	4.8 [3.5 - 6.4]	3.73 [3.61 - 4.28]	4.76 [4.27 - 5]	5.13 [5.09 - 5.38]	7.94 [6.93 - 8.03]
Wulumuqi	China	15 [8.5 - 17.2]	6.2 [3.7 - 7.4]	1.8 [1.5 - 1.8]	1.45 [1.34 - 1.5]	2.02 [1.82 - 2.09]	2.39 [2.1 - 2.63]	3.15 [2.89 - 3.3]
Wuhan	China	40.6 [35.4 - 43.5]	23.1 [17.6 - 24.5]	8.6 [3.5 - 11.7]	5.87 [5.54 - 7.06]	8.25 [7.21 - 9.77]	9.7 [9.24 - 10.75]	15.84 [11.5 - 16.8]
Xian	China	27.5 [23.1 - 34.9]	14.3 [10 - 21]	3.2 [2.7 - 6.7]	3.26 [3.05 - 3.74]	4.21 [4.14 - 4.99]	5.14 [5.12 - 5.26]	7.49 [6.89 - 7.98]
Chillan	Chile	23.5 [17.2 - 24.8]	10 [9.2 - 10.1]	3.2 [3 - 3.2]	2.04 [1.85 - 2.05]	2.41 [2.35 - 2.46]	2.72 [2.69 - 2.8]	3.49 [3.42 - 3.51]
Santiago	Chile	20.2 [20 - 20.7]	9.6 [8.6 - 10.7]	3.2 [2.7 - 3.3]	1.88 [1.71 - 1.96]	2.27 [2.19 - 2.46]	2.66 [2.51 - 2.88]	3.45 [2.94 - 3.46]
Temuco	Chile	30.5 [27.8 - 35.9]	14.5 [13.2 - 21.4]	4.5 [4.3 - 6.6]	0.91 [0.82 - 0.97]	1.08 [1.03 - 1.11]	1.23 [1.17 - 1.23]	1.59 [1.52 - 1.59]
Valparaiso	Chile	23.8 [19.6 - 26.9]	13 [9.5 - 13.2]	3.8 [3.3 - 3.8]	0.76 [0.66 - 0.83]	0.97 [0.87 - 1.21]	1.14 [1.01 - 1.35]	1.49 [1.21 - 1.59]
Bogota	Colombia	NA	NA	NA	NA	NA	NA	NA
Barranquilla	Colombia	7.7 [5.4 - 8.7]	3.2 [2.6 - 3.6]	1.5 [1.2 - 1.6]	1.94 [1.65 - 1.98]	2.77 [2.19 - 2.9]	3.13 [2.49 - 3.13]	3.59 [3.07 - 3.6]
Cali	Colombia	9.8 [5.1 - 14.5]	4.6 [2.3 - 6.6]	2 [1.1 - 2.5]	0.93 [0.91 - 0.98]	1.43 [1.13 - 1.62]	1.68 [1.34 - 1.95]	2.1 [1.75 - 2.31]
Cartagena	Colombia	7.3 [5.8 - 8]	2.8 [2.6 - 3.3]	1.3 [1.2 - 1.5]	2.41 [1.97 - 2.47]	3.62 [2.91 - 3.98]	4.18 [3.26 - 4.52]	5.11 [4.14 - 5.57]
Medellin	Colombia	11.7 [7.8 - 12.7]	5.1 [3.5 - 5.2]	1.7 [1.4 - 1.9]	1.62 [1.36 - 1.81]	2.84 [1.58 - 2.84]	3.02 [1.86 - 3.33]	3.94 [2.66 - 4.21]
San José (CR)	Costa Rica	11.7 [8.8 - 17.3]	6.4 [4.1 - 7.8]	2.6 [1.5 - 3.1]	1.04 [1.01 - 1.06]	1.57 [1.49 - 2.26]	2.05 [1.87 - 2.98]	3.21 [2.85 - 5.29]
Brno	Czech Republic	27 [19.6 - 27]	11.5 [11.4 - 12.7]	4.6 [4.1 - 4.6]	3.63 [3.38 - 3.66]	4.89 [4.62 - 5.12]	5.74 [5.38 - 6.22]	7.51 [6.8 - 9.97]
Ostrava	Czech Republic	22.2 [19.9 - 23.3]	11.7 [9.1 - 13.9]	4.8 [3 - 5.4]	3.09 [2.95 - 3.46]	4.25 [3.76 - 4.53]	4.59 [4.39 - 5.61]	5.92 [5.87 - 8.93]
Prague	Czech Republic	19.4 [13.1 - 21.2]	10.5 [5.3 - 12.7]	4 [1.7 - 5]	2.71 [2.29 - 3.08]	4.21 [4.08 - 4.58]	4.94 [4.59 - 5.3]	7.16 [6.09 - 8.08]
South Bohemia	Czech Republic	18.3 [14.2 - 18.6]	10.3 [5.8 - 12.4]	3.8 [2.1 - 4.1]	1.98 [1.91 - 2.01]	2.89 [2.68 - 3.1]	3.54 [2.96 - 3.71]	5.08 [4.15 - 5.66]
Guayaquil	Ecuador	11.3 [10.8 - 11.9]	5.1 [4.9 - 5.6]	2 [2 - 2.6]	1.79 [1.52 - 1.81]	2.94 [2.09 - 3.42]	4.36 [2.4 - 4.44]	6.03 [3.37 - 6.95]
Quito	Ecuador	10.3 [9.6 - 10.5]	4.3 [3.9 - 5.4]	1.8 [1.3 - 2.2]	0.41 [0.27 - 0.63]	1.22 [1.18 - 1.23]	1.95 [1.27 - 2.1]	4.4 [1.88 - 4.9]
Kohtla-Järve linn	Estonia	33.3 [18.2 - 54.5]	20.2 [10.4 - 31.5]	9.1 [4 - 17.7]	1.53 [1.52 - 1.81]	2.08 [2.01 - 2.11]	2.29 [2.22 - 2.49]	3.09 [2.58 - 3.45]
Narva linn	Estonia	34.5 [18.8 - 65.8]	21.5 [11.1 - 35]	9.5 [4.3 - 17.1]	1.56 [1.55 - 2]	2.05 [1.99 - 2.12]	2.37 [2.19 - 2.54]	3.1 [2.56 - 3.5]
Pärnu linn	Estonia	31.3 [25.8 - 73.6]	18.5 [11.9 - 39.5]	8.4 [4.6 - 20.4]	0.96 [0.93 - 1.23]	1.31 [1.3 - 1.39]	1.52 [1.51 - 1.52]	1.88 [1.72 - 2.12]
Tallinn	Estonia	31.4 [19.8 - 71.5]	16.7 [10.3 - 35.1]	7.8 [3.8 - 19.5]	1.48 [1.34 - 1.61]	1.96 [1.67 - 2.09]	2.1 [2.02 - 2.41]	2.53 [2.34 - 3.17]
Tartu linn	Estonia	28.6 [20.9 - 58.5]	17.3 [9.6 - 33.9]	8.6 [4.1 - 17.4]	1.63 [1.6 - 1.84]	2.18 [2.18 - 2.25]	2.49 [2.4 - 2.73]	3.07 [2.76 - 3.69]
Helsinki	Finland	31 [22.1 - 54.7]	17.1 [10.3 - 26.3]	7.9 [3.7 - 16]	2.09 [2.08 - 2.2]	2.56 [2.44 - 2.88]	2.77 [2.65 - 3.45]	3.4 [2.99 - 4.49]
Bordeaux	France	17 [16.9 - 22.4]	12.5 [7.5 - 12.9]	4.7 [2.7 - 4.8]	3.17 [3.07 - 3.46]	4.5 [4.47 - 5.2]	6.16 [6.04 - 7.12]	8.18 [7.35 - 8.22]
Clermont-Ferrand	France	18.2 [17.1 - 23.9]	8.2 [6.9 - 10.2]	3 [2.8 - 3.7]	5.13 [4.85 - 6.38]	9.24 [7.79 - 9.51]	10.75 [10.4 - 11.0]	15.57 [14.0 - 15.6]
Dijon	France	24.2 [14.9 - 24.8]	12.4 [7.3 - 15]	4.3 [2.9 - 4.6]	3.57 [2.91 - 4.11]	5.8 [5.46 - 6.43]	7.44 [7.2 - 7.66]	9.66 [9.35 - 11.79]
Grenoble	France	18.6 [14.6 - 18.9]	8.5 [7.1 - 9.2]	3 [3 - 3.3]	4.55 [4.16 - 4.57]	7.27 [7.07 - 7.83]	8.79 [8.18 - 9.12]	12.33 [11.3 - 13.18]
Le Havre	France	21.4 [16.6 - 24.4]	14 [7.9 - 15.7]	5 [3.7 - 6]	1.72 [1.61 - 1.78]	2.66 [2.55 - 3.07]	3.11 [3.06 - 3.47]	4.32 [4.19 - 4.33]
Lille	France	18.7 [18.2 - 23.9]	12.4 [9 - 13.9]	5 [3.8 - 6.8]	2.24 [2.23 - 2.26]	3.76 [3.11 - 3.89]	3.62 [3.56 - 4.58]	4.97 [4.91 - 5.52]
Lens-Douai	France	18.7 [17.9 - 23]	12.2 [9.2 - 14.4]	4.9 [3.7 - 6.8]	2.86 [2.82 - 2.87]	4.76 [3.89 - 4.91]	4.56 [4.51 - 5.74]	6.37 [6.11 - 6.83]
Lyon	France	20.2 [16.7 - 25.6]	9.2 [7.1 - 10.7]	3 [3 - 3.7]	4.94 [4.63 - 6.07]	8.24 [7.94 - 8.43]	9.75 [9.69 - 10.47]	13.84 [12.3 - 13.9]
Montpellier	France	15.1 [13.6 - 16.6]	7.1 [6.2 - 7.4]	2.7 [2.5 - 2.9]	3.16 [3.14 - 3.21]	5.05 [4.43 - 5.29]	6.24 [6.06 - 6.66]	8.4 [8.37 - 8.46]
Marseille	France	12 [8.6 - 19]	6 [3.8 - 9.1]	2.6 [1.6 - 2.8]	2.08 [2.04 - 2.2]	3.44 [3.29 - 4.02]	4.06 [3.84 - 4.81]	6.11 [5.37 - 6.51]
Nice	France	14.1 [13.8 - 16.3]	7.3 [6.8 - 10.5]	2.9 [2.7 - 3.2]	2.73 [2.66 - 2.75]	4.75 [4.6 - 4.88]	5.71 [5.54 - 5.78]	8.16 [8.04 - 8.45]
Nancy	France	20.8 [11.7 - 23]	13.1 [5.8 - 14.6]	4.9 [2.4 - 5.8]	3.05 [3 - 4.29]	5.62 [5.35 - 5.8]	7 [6.69 - 7.18]	9.81 [9.8 - 11.26]
Nantes	France	20.3 [16 - 30.1]	10.8 [9.3 - 14.7]	3.9 [3.9 - 5.7]	2.47 [2.44 - 2.52]	3.96 [3.81 - 4]	4.81 [4.68 - 5.12]	6.09 [5.9 - 6.55]
Paris	France	19 [18.7 - 22.8]	11.4 [7.6 - 12.3]	4.4 [3.6 - 5.4]	6.77 [5.95 - 7.11]	11.24 [9.68 - 12.8]	13.28 [12.8 - 13.6]	18.04 [17.6 - 20.5]
Rennes	France	17.9 [17.2 - 18.6]	10.4 [8.9 - 10.8]	4 [3.4 - 4.4]	1.57 [1.43 - 1.58]	2.44 [2.41 - 2.47]	2.92 [2.85 - 2.94]	3.67 [3.42 - 4.02]
Rouen	France	21.2 [20 - 24]	11.9 [8.7 - 12.5]	4.3 [3.8 - 5.5]	2.47 [2.39 - 2.5]	4.1 [3.37 - 4.26]	4.25 [4.25 - 4.85]	5.7 [5.66 - 6.41]
Strasbourg	France	17.9 [11.7 - 20.8]	12.1 [5.3 - 12.6]	3.5 [2.2 - 4.8]	3.52 [3.34 - 3.64]	5.93 [5.53 - 6.16]	6.66 [6.17 - 7.34]	9.46 [9.39 - 9.96]
Toulouse	France	15 [14.5 - 15.5]	7.3 [7.1 - 7.7]	3.2 [2.8 - 3.2]	2.74 [2.62 - 2.92]	4.24 [4.22 - 4.54]	5.54 [5.26 - 5.74]	7.3 [6.94 - 7.4]
Fort de France	France Caribbean	5.7 [4.5 - 7.4]	2.3 [1.5 - 3.4]	1.2 [1 - 1.4]	2.24 [1.43 - 2.26]	4.41 [2.97 - 4.45]	5.04 [4.15 - 6.11]	7.5 [7.37 - 8.16]
Pointe a Pitre	France Caribbean	7.2 [5.6 - 7.5]	3.4 [2.3 - 3.6]	1.5 [1.2 - 1.5]	1.57 [0.99 - 1.68]	2.72 [1.98 - 2.88]	3.23 [2.58 - 3.61]	4.3 [4.21 - 4.53]
Cayenne	France Guiana	7.7 [6.5 - 10.5]	3.1 [2.3 - 4.6]	1.3 [1.1 - 1.4]	2.57 [1.67 - 2.9]	4.41 [3.21 - 5.16]	5.58 [4.14 - 6.42]	7.58 [6.37 - 8.7]
St Denis de la Reunion	France Reunion	9.3 [6.8 - 10.1]	3.7 [3.2 - 4]	1.5 [1.5 - 1.7]	30.63 [29.09 - 31.03]	34.79 [34.69 - 35.67]	39.42 [37.45 - 40.35]	46.02 [44.85 - 46.33]
Berlin	Germany	22.9 [22.2 - 27.2]	13.6 [10.5 - 19.6]	5.4 [4.1 - 7.5]	4.88 [4.86 - 5.1]	6.69 [6.5 - 7.69]	7.56 [6.49 - 8.56]	9.9 [7.96 - 12.26]
Bremen	Germany	21.4 [20.4 - 24.6]	13.8 [10.9 - 18]	5.9 [4.3 - 8.5]	1.7 [1.63 - 1.98]	2.59 [2.56 - 2.65]	3 [2.67 - 3.19]	3.42 [3.15 - 3.92]
Dresden	Germany	23.5 [22.9 - 25]	14.6 [12.6 - 16.6]	5.5 [4.6 - 6.9]	3.01 [2.14 - 3.36]	4.02 [3.56 - 4.27]	4.58 [4.11 - 5.26]	6.14 [6.12 - 7.53]
Dortmund	Germany	18.8 [14.8 - 19.3]	10.6 [8.1 - 14.6]	4.6 [3.5 - 7.1]	2.57 [2.39 - 2.69]	4.33 [3.76 - 4.37]	4.59 [4.3 - 5.3]	6.12 [5.76 - 6.13]
Duesseldorf	Germany	17.7 [16.3 - 20.1]	10.1 [8.9 - 13.6]	4.3 [4.1 - 6.8]	4.16 [3.91 - 4.28]	6.57 [5.72 - 6.73]	6.87 [6.69 - 8.23]	9.4 [8.8 - 10.29]
Frankfurt	Germany	21.3 [15.2 - 22.2]	12.7 [6.5 - 12.9]	4.6 [2.6 - 5.5]	3.46 [3.3 - 4.26]	5.91 [5.44 - 6.2]	6.03 [5.98 - 7.72]	8.76 [7.96 - 9.5]
Hamburg	Germany	21.6 [20.4 - 23.5]	13.8 [11.1 - 14.2]	6 [4.3 - 6.1]	1.96 [1.95 - 2.28]	3.03 [2.91 - 3.21]	3.45 [3.11 - 3.72]	4.35 [3.71 - 4.51]
Hannover	Germany	19.3 [19.2 - 25.4]	14.4 [10.4 - 15.6]	6 [4.1 - 7.3]	2.98 [2.73 - 3.12]	4.16 [4.02 - 4.68]	5.11 [4.35 - 5.15]	6.18 [5.12 - 6.46]
Koeln	Germany	18.2 [15.2 - 19.6]	10.6 [6.6 - 13.5]	4.6 [3.1 - 6.6]	3.46 [3.36 - 3.86]	5.59 [5.37 - 6.22]	6.19 [6.15 - 7.54]	8.2 [8.04 - 8.66]
Leipzig	Germany	20.8 [19.5 - 26.3]	16 [9.6 - 16.2]	6.2 [3.8 - 6.6]	3.84 [3.62 - 3.92]	5.63 [5.61 - 6.14]	6.79 [6.08 - 6.81]	9.69 [8.27 - 9.99]
Muenchen	Germany	17.8 [16.3 - 20.8]	10 [6.9 - 13.5]	4.2 [2.5 - 4.2]	1.91 [1.86 - 1.98]	2.68 [2.49 - 2.74]	3.1 [2.75 - 3.28]	3.95 [3.87 - 4.61]
Stuttgart	Germany	16.9 [11.8 - 18.9]	11.6 [5.9 - 12.7]	3.6 [2.4 - 4.6]	2.99 [2.98 - 3.05]	4.72 [4.52 - 4.78]	5.32 [5.11 - 5.54]	7.12 [6.69 - 7.54]
Athens	Greece	9 [8.2 - 10.4]	4.3 [3.7 - 4.6]	1.9 [1.5 - 2]	4.73 [3.93 - 5.75]	7.17 [6.22 - 8.38]	9.04 [7.4 - 9.45]	12.31 [10.1 - 12.5]
Guatemala	Guatemala	11.8 [7.6 - 12.4]	5.2 [3.5 - 5.2]	2 [1.6 - 2]	0.28 [0.25 - 0.29]	0.63 [0.63 - 0.71]	0.96 [0.83 - 1.17]	1.63 [1.49 - 1.91]
East of Northern Ireland	Ireland	24.6 [22.2 - 29.8]	22.2 [11.5 - 29.8]	12.3 [4.1 - 12.9]	0.38 [0.38 - 0.4]	0.64 [0.59 - 0.67]	0.73 [0.64 - 0.76]	0.89 [0.85 - 0.9]
NorthEast of the Republic of Ireland	Ireland	22.6 [20.4 - 22.7]	13.8 [10 - 22.6]	6.2 [3.7 - 12.6]	0.71 [0.51 - 0.73]	1.18 [0.9 - 1.2]	1.21 [0.99 - 1.47]	1.52 [1.26 - 1.7]
NorthWest of the Republic of Ireland	Ireland	23.6 [23.4 - 30.3]	18 [11 - 22.7]	9 [4 - 12.4]	0.73 [0.73 - 0.74]	1.08 [1.01 - 1.27]	1.36 [1.08 - 1.39]	1.64 [1.2 - 1.69]
SouthEast of Republic of Ireland	Ireland	NA	NA	NA	NA	NA	NA	NA
SouthWest of the Republic of Ireland	Ireland	20.5 [18.6 - 24.3]	13.6 [9.4 - 23.6]	6.2 [4.5 - 12.7]	0.56 [0.55 - 0.58]	1.05 [1.03 - 1.08]	1.11 [1.1 - 1.32]	1.48 [1.35 - 1.53]
West of Northern Ireland	Ireland	25.2 [19.1 - 38.4]	14.3 [12.9 - 28.4]	7 [4.9 - 12.5]	0.11 [0.11 - 0.12]	0.18 [0.16 - 0.19]	0.22 [0.18 - 0.24]	0.27 [0.2 - 0.29]
Mashhad	Iran	16.9 [14.8 - 19.6]	6.5 [6.3 - 8.6]	2.3 [2 - 2.8]	1.36 [1.3 - 1.41]	1.83 [1.75 - 1.83]	2.11 [2.06 - 2.14]	2.94 [2.73 - 3.21]
Tehran	Iran	11.4 [11.1 - 12.6]	4.6 [4.5 - 5.6]	1.8 [1.8 - 2.1]	1 [0.99 - 1.12]	1.44 [1.35 - 1.45]	1.66 [1.53 - 1.66]	2.2 [2.12 - 2.36]
Tel Aviv	Israel	11.9 [8.9 - 12.9]	4.4 [4.1 - 5.4]	1.7 [1.6 - 2.1]	1.96 [1.94 - 2.09]	2.59 [2.52 - 2.71]	2.9 [2.79 - 2.99]	3.66 [3.57 - 3.7]
Bari	Italy	11.3 [10.1 - 11.4]	5.6 [5.4 - 5.7]	2.4 [2.3 - 2.5]	6.29 [5.22 - 7.38]	10.22 [9.1 - 11.8]	11.09 [10.5 - 15.2]	15.96 [14.0 - 19.6]
Bologna	Italy	16.8 [14.4 - 19]	8.8 [8 - 10]	3.4 [3.4 - 3.9]	10.64 [10.6 - 11.7]	15.27 [14.6 - 16.0]	17.28 [17.1 - 17.9]	24.63 [22.9 - 24.9]
Brescia	Italy	22.2 [21.7 - 24.4]	11.2 [10.3 - 14.2]	3.5 [3.3 - 4.9]	9.25 [7.31 - 9.69]	11.61 [11.6 - 11.6]	14 [13.7 - 14.1]	18.2 [18.1 - 20.5]
Civitavecchia	Italy	12.8 [10.6 - 12.9]	5.4 [5.2 - 6.7]	2.2 [1.9 - 3]	7.48 [6.64 - 7.92]	10.67 [9.37 - 11.8]	13.06 [11.2 - 14.4]	18.01 [16.3 - 18.5]
Frosinone	Italy	9.1 [7.9 - 12.7]	4.3 [4.2 - 6.2]	2 [1.8 - 2.6]	7.87 [7.73 - 7.93]	11.4 [11.1 - 11.4]	13.41 [11.7 - 13.9]	18.34 [16.3 - 18.9]
Genoa	Italy	15.7 [15.4 - 18.9]	7.9 [7.9 - 9.3]	3.1 [2.9 - 3.4]	3.72 [3.53 - 4.05]	5.59 [5.41 - 5.77]	6.73 [6.36 - 6.75]	9.53 [8.8 - 10.45]
Latina	Italy	9.3 [7.9 - 13.6]	4.3 [4.3 - 6.1]	2.1 [1.8 - 2.4]	7.73 [7.04 - 7.85]	10.8 [10.5 - 11.6]	12.53 [11.2 - 13.3]	18.01 [16.6 - 18.2]
Palermo	Italy	11.2 [8.8 - 12.1]	5 [3.9 - 5.3]	1.9 [1.6 - 2.1]	4.17 [3.55 - 5.26]	6.12 [6 - 7.97]	7.97 [7.73 - 9.3]	10.9 [10.8 - 12.8]
Rome	Italy	12.9 [9.9 - 14.2]	5.7 [4.9 - 7.9]	2.2 [2.1 - 3.3]	4.86 [4.61 - 5.29]	7.11 [6.99 - 7.25]	8.24 [7.45 - 8.55]	11.21 [11.0 - 11.7]
Turin	Italy	20.4 [14.5 - 26.3]	11.5 [7.1 - 12.2]	3.5 [3.1 - 4.7]	7.81 [7.8 - 8.4]	11.95 [10.1 - 12.0]	13.11 [12.4 - 13.6]	17.29 [17.1 - 17.8]
Viterbo	Italy	12.7 [11.1 - 15.2]	6.9 [5.5 - 7.4]	3 [2.3 - 3.1]	6.87 [6.52 - 7.27]	9.74 [9.24 - 10.14]	11.23 [10.3 - 12.0]	14.66 [13.9 - 15.8]
Aichi	Japan	8.1 [7.1 - 10.9]	2.9 [2.9 - 4.3]	1.4 [1.3 - 1.5]	1.48 [1.38 - 1.85]	2.43 [2.4 - 3]	3.3 [3.11 - 3.79]	4.27 [4.07 - 5.42]
Akita	Japan	13.5 [11.3 - 19.4]	6.3 [5 - 8.2]	2 [1.9 - 3]	2.37 [2.21 - 2.57]	3.31 [3.16 - 3.48]	3.71 [3.61 - 3.99]	5.59 [4.98 - 5.67]
Aomori	Japan	16.3 [14.6 - 20]	6.8 [6.3 - 8.3]	2.4 [2.2 - 3]	3.01 [2.6 - 3.09]	3.95 [3.45 - 4.41]	4.52 [4.08 - 5.01]	6.39 [5.33 - 7.1]
Chiba	Japan	10.5 [9.2 - 13.7]	4.2 [3.7 - 5.7]	1.6 [1.6 - 1.8]	0.64 [0.63 - 0.74]	1.02 [1 - 1.08]	1.41 [1.21 - 1.44]	1.78 [1.67 - 1.87]
Ehime	Japan	16.4 [10.7 - 21.7]	6.1 [4 - 6.9]	1.9 [1.5 - 2.1]	0.92 [0.69 - 0.98]	1.31 [1.27 - 1.45]	1.69 [1.57 - 1.85]	2.19 [2.1 - 2.44]
Fukushima	Japan	11.2 [8.4 - 11.4]	4.9 [3.7 - 5.3]	1.7 [1.5 - 2]	1.43 [1.33 - 1.7]	2.32 [2.04 - 2.33]	2.6 [2.46 - 2.76]	3.54 [3.36 - 3.83]
Fukuoka	Japan	13.7 [9.5 - 19.2]	5.6 [3.8 - 8]	2 [1.5 - 2.2]	1.14 [1.09 - 1.4]	1.77 [1.54 - 1.78]	2.05 [1.93 - 2.27]	2.78 [2.6 - 3.13]
Fukui	Japan	10.9 [9.7 - 13.6]	4.7 [4.2 - 5.2]	1.7 [1.6 - 1.9]	1.02 [0.94 - 1.03]	1.36 [1.33 - 1.58]	1.67 [1.61 - 1.92]	2.2 [2.09 - 2.67]
Gifu	Japan	8.4 [7.1 - 10.9]	3 [3 - 4.3]	1.4 [1.3 - 1.5]	1.39 [1.24 - 1.73]	2.29 [2.25 - 2.81]	3.1 [2.83 - 3.56]	3.87 [3.82 - 5.1]
Gunma	Japan	8.2 [8.2 - 11.9]	3.7 [3.6 - 4.5]	1.5 [1.5 - 1.5]	1.46 [1.26 - 1.7]	2.39 [2.15 - 2.46]	2.74 [2.74 - 2.8]	3.7 [3.62 - 4.23]
Hokkaido	Japan	16.4 [15.7 - 21.7]	8.2 [7.6 - 11]	3.1 [3 - 3.2]	1.21 [1.09 - 1.31]	1.56 [1.53 - 1.95]	1.92 [1.87 - 2.23]	2.81 [2.62 - 3.13]
Hiroshima	Japan	17 [11 - 21.7]	6.9 [4.5 - 9.4]	2.1 [1.6 - 2.4]	1.24 [0.96 - 1.47]	1.89 [1.69 - 1.91]	2.14 [2.04 - 2.43]	2.89 [2.63 - 3.41]
Hyogo	Japan	9.6 [8.5 - 10.6]	3.9 [3 - 4.2]	1.5 [1.4 - 1.5]	0.54 [0.53 - 0.64]	0.99 [0.91 - 1.09]	1.29 [1.28 - 1.42]	1.73 [1.6 - 2.1]
Ibaraki	Japan	10.8 [8.2 - 11.8]	4.3 [3.7 - 5]	1.6 [1.5 - 1.7]	0.89 [0.81 - 1.12]	1.51 [1.32 - 1.64]	1.71 [1.71 - 1.85]	2.47 [2.24 - 2.65]
Ishikawa	Japan	11.8 [9.9 - 13.9]	4.6 [4.4 - 4.8]	1.7 [1.6 - 1.7]	1.83 [1.77 - 1.92]	2.51 [2.45 - 2.89]	3.08 [2.95 - 3.5]	4.01 [3.83 - 4.86]
Iwate	Japan	12.2 [10.8 - 20]	5.6 [5.1 - 8.7]	2 [1.9 - 3.1]	2.05 [1.74 - 2.18]	2.63 [2.55 - 2.88]	3.03 [2.96 - 3.3]	4.11 [3.99 - 4.56]
Kagawa	Japan	9.6 [9.4 - 17.6]	4 [3.9 - 7.1]	1.5 [1.4 - 2.1]	1.12 [0.87 - 1.48]	1.79 [1.7 - 1.79]	2.02 [1.98 - 2.26]	2.76 [2.39 - 3.19]
Kagoshima	Japan	10.4 [8.7 - 11.3]	3.9 [3.6 - 4.1]	1.5 [1.4 - 1.7]	0.8 [0.73 - 0.86]	1.21 [1.09 - 1.36]	1.53 [1.51 - 1.73]	2.11 [1.86 - 2.32]
Kumamoto	Japan	9.6 [8.6 - 31.4]	3.8 [3.7 - 15]	1.5 [1.5 - 4.1]	0.6 [0.56 - 0.65]	0.96 [0.88 - 0.96]	1.12 [1.07 - 1.23]	1.57 [1.55 - 1.63]
Kanagawa	Japan	12.1 [8.1 - 13.7]	3.6 [3.5 - 5.6]	1.5 [1.5 - 1.8]	1.03 [0.96 - 1.09]	1.63 [1.58 - 1.75]	2.14 [1.9 - 2.19]	2.64 [2.55 - 2.93]
Kochi	Japan	10.9 [7.7 - 28.6]	4 [3.4 - 8.5]	1.4 [1.4 - 2.5]	0.21 [0.17 - 0.22]	0.37 [0.33 - 0.39]	0.49 [0.44 - 0.5]	0.68 [0.63 - 0.74]
Kyoto	Japan	9 [8.7 - 9.1]	3.7 [3.1 - 3.8]	1.4 [1.4 - 1.5]	1.02 [0.94 - 1.21]	1.61 [1.56 - 1.89]	2.1 [1.97 - 2.35]	2.62 [2.58 - 3.36]
Mie	Japan	8.5 [7.5 - 11.3]	3.2 [2.9 - 4.4]	1.4 [1.4 - 1.6]	0.98 [0.92 - 1.16]	1.79 [1.54 - 1.93]	2.36 [2.15 - 2.48]	3.24 [2.65 - 3.58]
Miyagi	Japan	11.9 [10.4 - 12.3]	5.3 [5 - 5.3]	1.9 [1.8 - 2]	0.9 [0.77 - 0.93]	1.35 [1.24 - 1.41]	1.61 [1.45 - 1.67]	2.18 [2.02 - 2.4]
Miyazaki	Japan	10.8 [9 - 12.9]	4 [3.9 - 4.9]	1.6 [1.5 - 1.7]	1.98 [1.85 - 2]	3.19 [2.64 - 3.26]	4.01 [3.67 - 4.02]	5.11 [4.6 - 5.56]
Nagano	Japan	9.5 [8.2 - 12.2]	4.5 [3.5 - 4.6]	1.5 [1.5 - 1.7]	1.08 [0.81 - 1.09]	1.58 [1.42 - 1.79]	1.86 [1.79 - 2.2]	2.51 [2.45 - 3.04]
Nara	Japan	8.9 [8.2 - 9.1]	3.7 [3.3 - 3.8]	1.4 [1.4 - 1.5]	1.22 [1.09 - 1.28]	2.04 [1.7 - 2.06]	2.53 [2.33 - 2.58]	3.47 [2.87 - 3.75]
Nagasaki	Japan	11.3 [9.6 - 16.3]	4.3 [3.7 - 6.5]	1.7 [1.4 - 2.6]	0.31 [0.29 - 0.36]	0.52 [0.5 - 0.54]	0.66 [0.61 - 0.69]	0.92 [0.88 - 1.02]
Niigata	Japan	12.6 [11.4 - 18.7]	5.1 [4.8 - 6.7]	2 [1.8 - 2.3]	2.2 [2.09 - 2.23]	3.03 [2.79 - 3.12]	3.5 [3.45 - 3.76]	4.69 [4.52 - 4.89]
Oita	Japan	10.6 [8.9 - 26.3]	3.9 [3.9 - 10.9]	1.5 [1.4 - 2.4]	0.95 [0.89 - 0.96]	1.43 [1.32 - 1.46]	1.67 [1.6 - 1.9]	2.34 [2.32 - 2.47]
Okinawa	Japan	7 [5.4 - 9]	2.9 [2.6 - 3.8]	1.3 [1.3 - 1.5]	1.5 [1.02 - 1.6]	2.37 [1.99 - 2.58]	3.29 [2.86 - 3.45]	5.04 [4.58 - 5.09]
Okayama	Japan	11.1 [9.9 - 17.4]	4.8 [4 - 7.2]	1.6 [1.5 - 2.1]	0.38 [0.28 - 0.54]	0.65 [0.59 - 0.65]	0.73 [0.72 - 0.83]	1.04 [0.87 - 1.23]
Osaka	Japan	9.1 [8.9 - 9.2]	3.7 [3.1 - 3.7]	1.4 [1.4 - 1.5]	1.19 [1.16 - 1.37]	1.99 [1.76 - 2.13]	2.43 [2.35 - 2.64]	3.13 [2.88 - 3.73]
Saga	Japan	11.1 [9.5 - 31.4]	4.4 [3.8 - 15.1]	1.7 [1.5 - 3.8]	1.08 [1.01 - 1.31]	1.7 [1.48 - 1.71]	1.96 [1.88 - 2.2]	2.73 [2.53 - 2.96]
Saitama	Japan	12 [7.8 - 13.7]	3.5 [3.5 - 5.7]	1.5 [1.5 - 1.8]	1.84 [1.73 - 1.93]	2.9 [2.79 - 3.09]	3.7 [3.25 - 3.79]	4.38 [4.37 - 5.02]
Shiga	Japan	8.9 [8.5 - 9.2]	3.7 [3 - 4]	1.4 [1.4 - 1.5]	0.76 [0.7 - 0.89]	1.23 [1.17 - 1.42]	1.6 [1.5 - 1.78]	2 [1.97 - 2.57]
Shimane	Japan	18.2 [11.1 - 25]	6.8 [4.5 - 10.8]	2.1 [1.6 - 2.5]	0.93 [0.81 - 1.21]	1.47 [1.27 - 1.49]	1.61 [1.6 - 1.9]	2.21 [1.94 - 2.73]
Shizuoka	Japan	10.7 [8.4 - 11.1]	3.4 [3.2 - 4.2]	1.5 [1.4 - 1.5]	0.9 [0.89 - 1.06]	1.66 [1.58 - 1.78]	2.22 [1.94 - 2.35]	2.83 [2.67 - 3.42]
Tochigi	Japan	10.8 [8.4 - 11.1]	4.3 [3.7 - 4.7]	1.6 [1.5 - 1.7]	1.31 [1.21 - 1.53]	2.1 [1.91 - 2.18]	2.46 [2.42 - 2.46]	3.19 [3.19 - 3.73]
Tokushima	Japan	11.1 [10.7 - 13.9]	4.8 [4.3 - 5.2]	1.6 [1.5 - 1.7]	0.67 [0.45 - 0.7]	0.96 [0.85 - 1.02]	1.12 [1.06 - 1.4]	1.5 [1.31 - 1.86]
Tokyo	Japan	11.7 [10.6 - 13.7]	4.2 [3.6 - 5.6]	1.6 [1.5 - 1.8]	1.58 [1.48 - 1.82]	2.55 [2.46 - 2.64]	3.29 [2.95 - 3.49]	4.08 [3.94 - 4.52]
Toyama	Japan	11.3 [9.2 - 12.5]	4.4 [4.4 - 4.7]	1.6 [1.5 - 1.7]	1.67 [1.35 - 1.78]	2.39 [2.21 - 2.74]	2.94 [2.93 - 3.33]	3.93 [3.68 - 4.68]
Tottori	Japan	9.3 [9 - 18.2]	4 [3.7 - 6.9]	1.5 [1.4 - 2.1]	1.37 [1.25 - 1.83]	2.21 [2.02 - 2.21]	2.53 [2.38 - 2.77]	3.28 [2.91 - 3.88]
Wakayama	Japan	9.5 [8.1 - 9.6]	3.9 [2.9 - 4]	1.4 [1.4 - 1.5]	0.74 [0.72 - 0.88]	1.32 [1.21 - 1.44]	1.69 [1.64 - 1.83]	2.24 [2.04 - 2.69]
Yamaguchi	Japan	13.7 [11 - 19.8]	5.6 [4.7 - 8.5]	1.9 [1.7 - 2.1]	1.45 [1.24 - 1.68]	2.17 [1.94 - 2.2]	2.41 [2.35 - 2.75]	3.25 [2.98 - 3.91]
Yamagata	Japan	11 [10.5 - 11.9]	5 [5 - 5.2]	1.9 [1.7 - 2]	1.88 [1.45 - 1.93]	2.48 [2.38 - 2.68]	2.89 [2.82 - 3.23]	3.96 [3.88 - 4.6]
Yamanashi	Japan	11.3 [8.3 - 11.4]	3.5 [3.4 - 4.4]	1.5 [1.5 - 1.5]	0.61 [0.58 - 0.69]	1.07 [1.05 - 1.15]	1.4 [1.27 - 1.45]	1.78 [1.67 - 1.95]
Andong	South Korea	17.3 [12.2 - 19.6]	6.8 [5 - 7.7]	2.2 [1.8 - 2.3]	1.22 [1.07 - 1.57]	2.04 [1.95 - 2.08]	2.57 [2.53 - 2.81]	3.78 [3.38 - 3.79]
Boryeong	South Korea	18.7 [12.5 - 18.8]	6.6 [5.1 - 12.5]	2 [1.8 - 4.7]	0.81 [0.78 - 0.91]	1.33 [1.31 - 1.35]	1.75 [1.63 - 1.76]	2.44 [2.16 - 2.6]
Busan	South Korea	13.6 [12.4 - 16.9]	5.8 [4.9 - 7.5]	2.2 [1.7 - 2.2]	0.48 [0.46 - 0.63]	0.85 [0.74 - 0.88]	0.95 [0.94 - 1.09]	1.47 [1.21 - 1.56]
Chuncheon	South Korea	19.6 [12.7 - 25.6]	11.2 [5.4 - 13.4]	2.8 [1.9 - 4]	1.18 [0.9 - 1.35]	1.65 [1.47 - 1.9]	2.22 [1.96 - 2.5]	3.1 [2.95 - 3.3]
Chungju	South Korea	15 [12.3 - 23.3]	6 [5 - 14.7]	2 [1.8 - 4.7]	0.44 [0.39 - 0.59]	0.77 [0.61 - 0.8]	0.97 [0.84 - 1.1]	1.33 [1.31 - 1.5]
Cheonan	South Korea	16.7 [12.6 - 18.5]	6.4 [5.2 - 12.4]	2 [1.8 - 4.6]	1.39 [1.19 - 1.62]	2.27 [1.84 - 2.36]	2.83 [2.5 - 3.08]	3.76 [3.73 - 4.24]
Daegu	South Korea	17.1 [10.8 - 17.2]	6.9 [4.5 - 7.5]	2.2 [1.7 - 2.2]	0.83 [0.72 - 1.11]	1.48 [1.23 - 1.52]	1.65 [1.56 - 1.9]	2.29 [2.06 - 2.53]
Daejeon	South Korea	17.1 [12.7 - 18.7]	6.5 [5.1 - 12.4]	2 [1.8 - 5.3]	1.46 [1.24 - 1.73]	2.5 [2.21 - 2.6]	3.12 [2.94 - 3.45]	4.42 [4.3 - 4.76]
Donghae	South Korea	18 [12.5 - 20.4]	5.8 [4.7 - 7.9]	1.8 [1.7 - 2.3]	0.75 [0.7 - 0.87]	1.24 [1.17 - 1.48]	1.65 [1.59 - 1.83]	2.3 [2.04 - 2.83]
Geojae	South Korea	14.7 [11.2 - 18.9]	5.9 [4.5 - 8.4]	2.1 [1.7 - 2.4]	0.09 [0.08 - 0.14]	0.19 [0.18 - 0.22]	0.24 [0.23 - 0.27]	0.4 [0.32 - 0.43]
Gangneung	South Korea	18.6 [18.4 - 20]	6.9 [5.7 - 7.9]	2.1 [1.8 - 2.3]	1.45 [1.35 - 1.5]	1.96 [1.87 - 2.3]	2.62 [2.55 - 2.92]	3.47 [3.05 - 4.24]
Gumi	South Korea	16.4 [12 - 17.1]	6.6 [5 - 7.3]	2 [1.8 - 2.2]	0.84 [0.76 - 1.08]	1.39 [1.34 - 1.42]	1.74 [1.72 - 1.88]	2.54 [2.32 - 2.58]
Gwangju	South Korea	16.2 [10.5 - 23.8]	6.5 [4.4 - 9]	2.2 [1.7 - 2.3]	0.54 [0.49 - 0.77]	0.95 [0.8 - 0.99]	1.2 [1.03 - 1.28]	1.56 [1.53 - 1.79]
Icheon	South Korea	15.8 [12.4 - 18.3]	6.2 [5.1 - 12.3]	2 [1.8 - 5]	0.58 [0.49 - 0.68]	1.01 [0.81 - 1.07]	1.29 [1.13 - 1.42]	1.76 [1.75 - 1.99]
Incheon	South Korea	18.7 [12.8 - 26.5]	11.8 [5.2 - 12.7]	2.9 [1.8 - 5.8]	0.65 [0.64 - 0.78]	1.15 [1.01 - 1.17]	1.46 [1.4 - 1.57]	2.03 [1.99 - 2.26]
Jecheon	South Korea	17 [12.6 - 21.3]	6.4 [5.2 - 8.5]	2 [1.8 - 2.4]	0.86 [0.82 - 1.07]	1.38 [1.36 - 1.45]	1.86 [1.76 - 1.96]	2.65 [2.4 - 2.67]
Jeju	South Korea	12.6 [11.1 - 16.3]	4.9 [4.4 - 6.8]	1.9 [1.6 - 2.3]	0.06 [0.06 - 0.07]	0.12 [0.12 - 0.12]	0.15 [0.14 - 0.16]	0.26 [0.24 - 0.26]
Jinju	South Korea	17.3 [10.8 - 17.9]	6.7 [4.5 - 7.7]	2.2 [1.7 - 2.3]	1.5 [1.32 - 1.96]	2.59 [2.11 - 2.6]	2.87 [2.65 - 3.24]	3.86 [3.54 - 4.41]
Jeongeup	South Korea	17.5 [13.4 - 22.7]	6.7 [4.5 - 8.8]	2 [1.7 - 2.3]	0.57 [0.56 - 0.78]	0.97 [0.94 - 1.01]	1.24 [1.23 - 1.3]	1.76 [1.56 - 1.83]
Milyang	South Korea	16.9 [12.4 - 16.9]	6.8 [4.3 - 7.5]	2.2 [1.6 - 2.2]	0.79 [0.76 - 1.04]	1.4 [1.23 - 1.46]	1.57 [1.55 - 1.8]	2.36 [1.96 - 2.42]
Mungyeong	South Korea	17.2 [12.2 - 21.3]	6.5 [5 - 8.8]	2 [1.8 - 2.5]	0.69 [0.61 - 0.95]	1.19 [1.16 - 1.29]	1.53 [1.49 - 1.69]	2.24 [2.03 - 2.27]
Mokpo	South Korea	17.6 [14.1 - 23.8]	7 [4.5 - 9]	2.3 [1.7 - 2.3]	0.55 [0.5 - 0.72]	0.9 [0.87 - 0.92]	1.16 [1.11 - 1.19]	1.57 [1.42 - 1.64]
Namwon	South Korea	17.6 [10.6 - 23.8]	6.9 [4.5 - 9.1]	2.3 [1.7 - 2.3]	1.46 [1.3 - 2.03]	2.55 [2.15 - 2.6]	3.16 [2.67 - 3.29]	4.03 [3.98 - 4.64]
Pohang	South Korea	16.6 [11.1 - 17.6]	7 [4.9 - 7.3]	2.2 [1.8 - 2.2]	0.29 [0.27 - 0.34]	0.47 [0.47 - 0.57]	0.63 [0.61 - 0.68]	0.87 [0.76 - 0.94]
Seoul	South Korea	18.6 [12.9 - 27.6]	11.9 [5.2 - 12.4]	2.9 [1.8 - 5.3]	1.18 [1.03 - 1.39]	1.79 [1.64 - 2.03]	2.51 [2.23 - 2.56]	3.48 [3.46 - 3.63]
Seosan	South Korea	17.7 [13.3 - 18]	6.6 [5.2 - 12.3]	2 [1.8 - 5.1]	0.41 [0.4 - 0.47]	0.72 [0.71 - 0.76]	0.96 [0.91 - 0.99]	1.41 [1.24 - 1.46]
Seogyupo	South Korea	13.1 [10.8 - 17.3]	5.1 [4.4 - 6.4]	1.8 [1.7 - 2.2]	0.4 [0.39 - 0.46]	0.69 [0.68 - 0.69]	0.82 [0.81 - 0.88]	1.25 [1.18 - 1.27]
Sokcho	South Korea	19.4 [17 - 20.8]	6.4 [6.4 - 7.4]	2 [1.9 - 2.2]	1.41 [1.39 - 1.51]	2.06 [2.01 - 2.43]	2.9 [2.64 - 3.02]	4.24 [3.82 - 4.47]
Suwon	South Korea	15.8 [13 - 18.2]	6.2 [5.3 - 12.5]	2 [1.8 - 5.4]	0.86 [0.74 - 0.99]	1.48 [1.2 - 1.52]	1.86 [1.64 - 2.06]	2.53 [2.51 - 2.87]
Taebaek	South Korea	17 [15 - 18.2]	6.8 [5 - 7.4]	2.2 [1.8 - 2.3]	1.36 [1.34 - 1.59]	2.05 [2 - 2.51]	2.82 [2.66 - 3.06]	3.71 [3.33 - 4.12]
Tongyeong	South Korea	16.2 [13.2 - 16.4]	6.4 [4.3 - 7.4]	2.2 [1.6 - 2.2]	1.06 [1 - 1.41]	1.84 [1.67 - 1.91]	2.14 [2.07 - 2.39]	3.1 [2.72 - 3.48]
Ulsan	South Korea	17.5 [12.1 - 17.9]	6.9 [5 - 7.7]	2.2 [1.7 - 2.3]	0.35 [0.32 - 0.46]	0.61 [0.56 - 0.65]	0.72 [0.69 - 0.83]	1.14 [0.92 - 1.17]
Wonju	South Korea	21.2 [13.3 - 25.8]	11 [5.3 - 14.4]	2.8 [1.8 - 4.2]	0.41 [0.36 - 0.54]	0.63 [0.57 - 0.72]	0.88 [0.79 - 0.89]	1.23 [1.21 - 1.28]
Yeosu	South Korea	15.5 [10.1 - 22.2]	6.4 [4.2 - 8.6]	2.2 [1.6 - 2.3]	0.72 [0.7 - 1.01]	1.34 [1.23 - 1.42]	1.71 [1.5 - 1.77]	2.4 [1.99 - 2.56]
Yoengcheon	South Korea	16.4 [11.2 - 16.7]	6.6 [4.9 - 7.2]	2.2 [1.7 - 2.2]	0.85 [0.68 - 1.08]	1.46 [1.22 - 1.52]	1.63 [1.56 - 1.89]	2.29 [2.04 - 2.53]
Yeongju	South Korea	16.9 [14 - 18.2]	6.9 [5 - 7.6]	2.2 [1.8 - 2.3]	0.98 [0.92 - 1.14]	1.5 [1.43 - 1.53]	1.89 [1.83 - 2.05]	2.67 [2.41 - 2.72]
Kuwait	Kuwait	6.6 [6 - 7.6]	2.6 [2.5 - 2.7]	1.2 [1.1 - 1.3]	1.78 [1.77 - 1.78]	2.25 [2.19 - 2.3]	2.59 [2.49 - 2.83]	3.33 [3.31 - 3.7]
Ciudad Juarez	Mexico	15.2 [10.9 - 16.7]	7.8 [4.4 - 8.6]	3.1 [2 - 3.2]	3.13 [3.12 - 3.31]	4.28 [4.15 - 5.11]	5.18 [4.88 - 6.11]	6.82 [6.71 - 8.11]
Comarca Lagunera	Mexico	17.5 [17.5 - 22.8]	7.7 [6.3 - 7.7]	2.3 [2.1 - 2.5]	5.39 [4.72 - 5.63]	7.18 [6.79 - 7.25]	9.72 [9.47 - 9.76]	14.35 [12.56 - 14.5]
Guadalajara	Mexico	8.6 [6.5 - 13.2]	3.4 [2.4 - 5.4]	1.4 [1.2 - 1.5]	2.24 [1.75 - 2.27]	3.09 [2.65 - 3.48]	3.74 [3.04 - 3.92]	4.39 [4.17 - 5.66]
Leon	Mexico	19.2 [14.9 - 26.2]	8.6 [5.8 - 10.1]	2.6 [2.2 - 3.1]	0.53 [0.49 - 0.74]	0.89 [0.76 - 1.02]	1.13 [0.93 - 1.22]	1.55 [1.29 - 1.76]
Monterrey	Mexico	15.6 [10.9 - 16.3]	5.3 [5.2 - 7.2]	2.4 [2 - 2.5]	4.29 [3.68 - 4.31]	6.26 [5.48 - 6.26]	7.73 [7.65 - 8.04]	10.87 [10.61 - 11.03]
Puebla-Tlaxcala	Mexico	22.7 [21.4 - 23.3]	8.7 [8.3 - 9.4]	2.6 [2.4 - 3.5]	0.22 [0.22 - 0.24]	0.33 [0.28 - 0.5]	0.48 [0.32 - 0.59]	0.64 [0.52 - 0.95]
San Luis Potosi	Mexico	17 [16.4 - 25]	8.1 [7.7 - 9.4]	2.7 [2.5 - 3]	2.08 [1.69 - 2.16]	3.03 [2.99 - 3.41]	4.63 [3.71 - 4.65]	6.13 [5.13 - 6.43]
Tijuana	Mexico	16.7 [12.3 - 19.6]	8.1 [7.7 - 9.8]	3.4 [2.5 - 3.8]	0.88 [0.87 - 0.9]	1.28 [1.26 - 1.31]	1.53 [1.51 - 1.62]	2.13 [2 - 2.17]
Toluca de Lerdo	Mexico	22.2 [11.5 - 22.2]	8.4 [6.7 - 8.6]	2.7 [2.5 - 2.8]	0.12 [0.11 - 0.12]	0.18 [0.18 - 0.19]	0.25 [0.24 - 0.26]	0.38 [0.36 - 0.41]
Valley of Mexico	Mexico	17.8 [14.3 - 20.6]	6.6 [5.9 - 7]	2.5 [2.1 - 2.5]	1.37 [1.36 - 1.38]	2.09 [1.98 - 2.12]	2.73 [2.45 - 2.74]	3.69 [3.54 - 4.35]
Anenii Noi	Moldova	14.3 [13.8 - 22.2]	9.8 [6.9 - 10.2]	3.6 [2.7 - 4.1]	4.06 [3.95 - 4.58]	6.27 [5.45 - 6.52]	6.98 [6.25 - 7.64]	8.91 [8.59 - 11.17]
Cahul	Moldova	16.3 [15.6 - 17.5]	8.3 [8 - 8.4]	3.3 [2.9 - 3.6]	4.18 [3.79 - 4.19]	5.87 [5.33 - 6.12]	6.43 [6.28 - 7.48]	9.02 [8.35 - 10.61]
Chisinau	Moldova	17.2 [15.4 - 21.1]	9.1 [7.7 - 9.6]	3.6 [3.3 - 4]	5.43 [4.7 - 5.68]	7.99 [6.89 - 8.05]	8.59 [7.98 - 9.79]	11.47 [10.68 - 13.21]
Falesti	Moldova	23.6 [18 - 24.2]	11.8 [9.4 - 13.6]	4.4 [4.3 - 4.7]	4.15 [3.16 - 4.22]	5.05 [4.61 - 6.08]	6.14 [5.91 - 7.29]	7.78 [7.05 - 10.13]
Noord-Nederland	Netherland	21.3 [14.6 - 22.7]	13.4 [8.1 - 13.4]	5.5 [3.4 - 6.8]	1.83 [1.8 - 1.88]	2.86 [2.75 - 3]	3.24 [2.9 - 3.28]	3.87 [3.14 - 4.24]
Oost-Nederland	Netherland	19 [14.3 - 20.7]	11.4 [7.1 - 13.3]	4.7 [3.3 - 6.7]	2.14 [1.98 - 2.18]	3.25 [2.88 - 3.36]	3.7 [3.35 - 3.7]	4.34 [4.29 - 4.86]
West-Nederland	Netherland	13.9 [10.5 - 23.3]	7.1 [6.2 - 13.5]	3.5 [2.8 - 5.8]	2.18 [1.97 - 2.22]	3.4 [3.33 - 3.44]	3.87 [3.4 - 4.01]	4.79 [4.07 - 5.18]
Zuid-Nederland	Netherland	18.7 [14.5 - 20.7]	11.3 [8 - 13.4]	4.7 [3.9 - 6.6]	3.03 [3 - 3.08]	4.65 [4.02 - 4.73]	5.16 [4.74 - 5.37]	6.23 [6.16 - 6.94]
Oslo	Norway	22.3 [21.7 - 26]	13.8 [11.7 - 19.4]	6.1 [4.4 - 9.5]	1.11 [1.02 - 1.17]	1.59 [1.45 - 1.6]	1.66 [1.54 - 1.83]	2.02 [2 - 2.19]
Panama	Panama	8.2 [8 - 8.9]	3.9 [3.4 - 4]	1.5 [1.3 - 1.8]	1.38 [1.22 - 1.65]	2.86 [1.86 - 3.14]	3.58 [2.57 - 3.94]	5.19 [3.89 - 6.08]
Asuncion	Paraguay	25.9 [23.8 - 30.1]	11.8 [9.3 - 17.8]	3.9 [3.6 - 7.9]	3.35 [3.34 - 4.2]	4.67 [4.27 - 4.83]	5.7 [5.32 - 6.24]	7.71 [7.53 - 8.08]
Apurimac	Peru	8.4 [5.5 - 11.3]	4.4 [2.2 - 5.5]	1.8 [1.1 - 2]	3.72 [2.08 - 4.14]	8.01 [4.19 - 9.59]	10.69 [7.0 - 15.92]	19.41 [14.8 - 26.0]
Arequipa	Peru	8.3 [7.7 - 11.9]	3.9 [2.6 - 5]	1.7 [1.1 - 1.7]	1.05 [0.89 - 1.22]	2.24 [1.67 - 3.09]	2.91 [2.42 - 4.87]	5.39 [4.84 - 7.85]
Ayacucho	Peru	8.3 [5.9 - 10.7]	3 [2.5 - 5.4]	1.3 [1.2 - 2]	1.66 [0.73 - 1.72]	3.79 [1.64 - 3.9]	5.67 [3.03 - 6.41]	10.62 [5.25 - 10.7]
Cajamarca	Peru	10.3 [7.4 - 16]	4 [3.7 - 6]	1.7 [1.6 - 2.4]	0.99 [0.88 - 1.19]	1.78 [1.51 - 2.73]	2.52 [2.14 - 4.08]	5.43 [3.58 - 7.06]
Cusco	Peru	8.2 [7.3 - 10.8]	3.6 [2.7 - 4.2]	1.2 [1.2 - 1.8]	1.64 [1.62 - 1.86]	4.21 [2.56 - 4.89]	5.46 [5.41 - 8.08]	10.11 [10.1 - 13.0]
Huancavelica	Peru	50 [35.7 - 53.1]	17.4 [13.8 - 34.1]	4.3 [4.3 - 5.6]	7.5 [7.46 - 7.64]	8.08 [7.38 - 8.8]	9.47 [8.44 - 11.11]	14.12 [10.3 - 15.2]
Huanuco	Peru	8.6 [8.2 - 8.6]	3.4 [3.4 - 4.2]	1.3 [1.3 - 1.4]	1.02 [0.85 - 1.35]	2.78 [1.26 - 3.44]	4.48 [2.24 - 4.93]	7.52 [4.61 - 9.04]
Ica	Peru	17.9 [9.9 - 23.3]	9.2 [5.2 - 11.7]	3.6 [2.5 - 4.2]	3.45 [3.44 - 4.24]	5.94 [5.4 - 7.47]	7.67 [7.61 - 9.54]	12.26 [9. 9 - 13.0]
Junin	Peru	8.7 [8.2 - 9.5]	3.8 [3.6 - 4.1]	1.4 [1.4 - 1.4]	3.17 [2.28 - 3.7]	8.01 [3.42 - 9.93]	14.49 [6.24 - 14.7]	24.24 [13.0 - 27.4]
Lima	Peru	14.9 [8.3 - 16.4]	6.8 [3.4 - 8.2]	3 [1.5 - 3.3]	0.38 [0.21 - 0.42]	0.71 [0.32 - 0.86]	0.9 [0.41 - 1.16]	1.55 [0.72 - 1.87]
La Libertad	Peru	12.2 [9.9 - 18.2]	4.5 [4.2 - 7.1]	1.7 [1.6 - 1.9]	0.1 [0.1 - 0.11]	0.12 [0.12 - 0.12]	0.14 [0.13 - 0.14]	0.19 [0.19 - 0.2]
Lambayeque	Peru	15.6 [15.5 - 18.9]	6.4 [6.4 - 10.2]	2.8 [2.4 - 3.8]	1.52 [1.14 - 1.75]	2.83 [2.03 - 3.64]	3.81 [2.68 - 5.04]	5.7 [5.18 - 7.2]
Loreto	Peru	17.3 [13.2 - 31.3]	7.8 [5.9 - 14.5]	2.4 [2.3 - 5.2]	2.41 [2.19 - 2.49]	3.5 [2.65 - 3.61]	4.5 [3.18 - 4.98]	6.69 [4.72 - 7.16]
Piura	Peru	16.4 [7.9 - 22.1]	7.7 [3.8 - 10.5]	2.9 [1.7 - 3.9]	1.66 [1.58 - 1.76]	2.58 [2.29 - 2.99]	3.29 [2.76 - 3.98]	3.94 [3.41 - 6.22]
Puno	Peru	12.2 [10.7 - 13.4]	4.8 [4.2 - 5.2]	1.6 [1.3 - 1.7]	2.67 [2.5 - 3.3]	6.63 [3.97 - 6.89]	10.01 [6.1 - 10.8]	18.77 [13.9 - 19.8]
San Martin	Peru	14.3 [9.5 - 16.6]	6.8 [5.1 - 7.4]	1.9 [1.9 - 2.9]	1.49 [1.18 - 1.61]	2.33 [1.77 - 3.08]	3.11 [2.51 - 4.09]	4.59 [4.51 - 7.05]
Tacna	Peru	13 [10.3 - 16]	5.8 [5 - 6.2]	2.1 [2 - 2.4]	0.99 [0.75 - 1.12]	2.04 [1.74 - 2.17]	2.88 [2.2 - 2.93]	4.43 [3.92 - 4.7]
Ucayali	Peru	8.5 [8.4 - 13.9]	4.1 [3.9 - 6.6]	1.6 [1.6 - 2.3]	1.67 [1.29 - 1.9]	2.98 [1.98 - 3.14]	3.97 [2.55 - 4.09]	6.48 [4.5 - 6.71]
Bacoor	Philippines	14.5 [12.6 - 16.8]	6.1 [5.2 - 7.4]	2.3 [1.9 - 2.4]	3.86 [3 - 4.78]	5.07 [4.78 - 7.06]	6.58 [6.56 - 8.96]	11.07 [8.29 - 12.0]
Cebu	Philippines	7.7 [6.3 - 17.7]	3.2 [3 - 7.3]	1.3 [1.3 - 2.3]	3.39 [3.28 - 3.44]	6.6 [5.62 - 7.05]	9.25 [7.26 - 9.68]	12.23 [12 - 16.24]
Callocan	Philippines	16.1 [13.3 - 17.6]	6.3 [5.8 - 7.6]	2.4 [2 - 2.5]	4.17 [3.33 - 5.27]	5.16 [4.93 - 7.99]	7.24 [6.07 - 10.31]	9.44 [9.24 - 14.34]
Davao	Philippines	8.9 [8.8 - 12.1]	3.9 [2.7 - 4]	1.2 [1.2 - 1.4]	3.51 [3.13 - 4.03]	6.47 [5.7 - 6.6]	8.52 [6.71 - 9.07]	11.33 [10.1 - 11.8]
Las Pinas	Philippines	14.5 [12.6 - 16.7]	6.1 [5.2 - 7.4]	2.3 [1.9 - 2.4]	3.95 [3.28 - 5.02]	4.77 [4.76 - 7.47]	6.52 [5.66 - 9.25]	8.46 [8.3 - 12.36]
Makati	Philippines	16.1 [13.1 - 16.8]	6.2 [5.8 - 7.4]	2.3 [2 - 2.4]	4.45 [3.67 - 5.63]	5.43 [5.36 - 8.51]	7.47 [6.42 - 10.72]	9.76 [9.57 - 14.28]
Manila	Philippines	14.1 [12.9 - 16.8]	6.1 [4.9 - 7.4]	2.3 [1.8 - 2.4]	4.64 [3.91 - 5.87]	5.75 [5.74 - 8.46]	7.78 [6.81 - 10.42]	9.95 [9.71 - 13.93]
Muntinlupa	Philippines	13.5 [12.5 - 15.6]	6.1 [4.8 - 6.9]	2.2 [1.7 - 2.4]	2.5 [2.26 - 3.23]	3.23 [3.06 - 4.58]	4.08 [3.82 - 5.35]	5.52 [4.98 - 7.1]
Pasig	Philippines	16.8 [13.3 - 17.5]	6.4 [6.1 - 7.7]	2.4 [2.2 - 2.5]	5.04 [4.01 - 6.31]	6.18 [5.78 - 9.84]	8.62 [7.09 - 12.79]	11.46 [11.0 - 17.9]
Quezon	Philippines	14.5 [12.6 - 14.9]	6.1 [5.2 - 6.5]	2.3 [1.8 - 2.4]	4.18 [3.57 - 4.94]	5.21 [5.04 - 7.13]	6.82 [6.03 - 8.44]	8.73 [8.36 - 11.37]
Taguig	Philippines	14.7 [12.7 - 16.7]	6.2 [5.2 - 7.4]	2.3 [1.9 - 2.4]	4.56 [3.81 - 5.86]	5.58 [5.55 - 8.75]	7.66 [6.67 - 10.96]	9.97 [9.83 - 14.73]
Valenzuela	Philippines	14.7 [12.8 - 17]	6.1 [5.2 - 7.4]	2.3 [1.9 - 2.4]	2.73 [2.33 - 3.52]	3.4 [3.31 - 5.22]	4.49 [4.03 - 6.28]	5.97 [5.7 - 8.52]
Zamboanga	Philippines	7.4 [4.1 - 9.2]	3.5 [1.8 - 4.2]	1.5 [1.1 - 1.6]	5.24 [3.99 - 5.85]	9.23 [7.99 - 10.13]	13.7 [12.2 - 14.1]	21.17 [18.9 - 21.9]
Beja	Portugal	16.3 [12.8 - 18.9]	7.1 [6.2 - 8.6]	2.7 [2.3 - 3.1]	6 [5.85 - 6.17]	7.92 [7.51 - 8.69]	10.03 [9.7 - 10.4]	14.23 [11.3 - 15.6]
Coimbra	Portugal	15.9 [15.4 - 27]	7.6 [7 - 12.1]	3 [2.7 - 4.1]	4.69 [4.09 - 4.8]	6.21 [6.16 - 6.62]	8.16 [7.61 - 8.27]	11.55 [8.7 - 11.6]
Castelobranco	Portugal	14.7 [14.1 - 16.6]	7 [6.3 - 7.1]	2.8 [2.3 - 2.8]	7.08 [7.06 - 7.25]	9.57 [9.1 - 9.79]	11.95 [11.2 - 12.2]	15.72 [15.7 - 16.3]
Faro	Portugal	17.5 [15.1 - 19.9]	8.5 [6.1 - 9.3]	3 [2.5 - 3.1]	3.38 [3.37 - 3.39]	4.91 [4.2 - 5.54]	6.24 [5.86 - 6.58]	8.55 [6.77 - 9.41]
Lisboa	Portugal	18.5 [18.1 - 22.1]	9.1 [8.4 - 11.6]	3.4 [3.1 - 4.2]	4.9 [3.99 - 6.29]	6.2 [5.53 - 7.85]	7.87 [6.5 - 9.18]	11.31 [8.4 - 12.2]
Porto	Portugal	23.7 [19.5 - 29.5]	12.9 [8.2 - 13.4]	4.3 [3.1 - 4.5]	3.9 [3.64 - 5.98]	5.39 [5.09 - 5.68]	7.12 [6.56 - 7.18]	10.05 [8.4 - 10.3]
San Juan	Puertorico	6.5 [5.6 - 6.6]	3.1 [2.2 - 3.5]	1.4 [1.1 - 1.9]	0.92 [0.66 - 1.05]	1.19 [0.97 - 1.26]	1.26 [1.13 - 1.34]	1.35 [1.32 - 1.4]
Bucharest	Romania	18.4 [16.7 - 20.4]	10.2 [7.7 - 10.4]	3.5 [2.9 - 4.3]	6.36 [5.77 - 6.77]	9.19 [7.59 - 9.22]	10.31 [9.3 - 11.4]	15.27 [12.0 - 15.5]
Brasov	Romania	14.1 [13.9 - 21.9]	9.4 [7.9 - 10]	3.6 [3.4 - 4.1]	1.75 [1.72 - 1.93]	2.58 [2.1 - 2.88]	2.99 [2.63 - 3.3]	3.93 [3.23 - 4.35]
Cluj-Napoca	Romania	18.2 [15.2 - 20.2]	8.9 [8.9 - 9.8]	3.6 [3.4 - 4]	2.99 [2.6 - 3.07]	4.04 [3.83 - 4.45]	4.74 [3.89 - 5.18]	5.89 [5.65 - 7.27]
Constanta	Romania	11.9 [10.7 - 12.6]	6 [4.1 - 6.4]	2.4 [1.6 - 2.6]	3.69 [3.64 - 3.87]	5.89 [5.37 - 5.97]	6.14 [6.09 - 6.99]	8.88 [7.91 - 9.73]
Craiova	Romania	21.3 [18.5 - 24.2]	11.1 [10.3 - 11.5]	4.2 [3.3 - 4.7]	6.38 [6.25 - 7.14]	9.2 [8.14 - 9.55]	10.72 [10.2 - 11.4]	14.72 [14.7 - 14.8]
Galati	Romania	16.4 [12.8 - 21.4]	8 [7.7 - 10.3]	3.2 [2.9 - 3.4]	4.99 [4.62 - 5.84]	7.46 [6.96 - 7.55]	8.11 [7.77 - 8.99]	12.13 [10.3 - 12.1]
Iasi	Romania	16.9 [16.3 - 19.3]	8.5 [8.1 - 9.3]	3.8 [3.5 - 3.8]	3.1 [2.8 - 3.33]	4.46 [3.91 - 4.55]	4.78 [4.54 - 5.51]	6.26 [5.9 - 7.26]
Timisoara	Romania	24.7 [16.4 - 24.8]	11 [8.8 - 13.5]	4.4 [3.3 - 5.5]	6.81 [5.99 - 6.91]	9.61 [7.61 - 10.12]	10 [9.55 - 10.79]	13.1 [12.9 - 14.8]
Alfred Nzo	South Africa	9.6 [8.2 - 11.6]	4 [2.8 - 4.6]	1.5 [1.2 - 1.8]	0.39 [0.38 - 0.39]	0.54 [0.47 - 0.54]	0.59 [0.58 - 0.6]	0.74 [0.67 - 0.74]
Amathole	South Africa	14.7 [10.8 - 21.1]	6.2 [4.7 - 10]	2.3 [2 - 3.8]	0.27 [0.27 - 0.28]	0.31 [0.31 - 0.31]	0.33 [0.32 - 0.33]	0.35 [0.35 - 0.36]
Buffalo City	South Africa	NA	NA	NA	NA	NA	NA	NA
Bojanala	South Africa	12.3 [9.1 - 13]	4.6 [3.6 - 5.2]	1.8 [1.4 - 2.2]	1.41 [1.37 - 1.54]	1.93 [1.89 - 2.02]	2.22 [2.06 - 2.24]	2.83 [2.51 - 2.92]
Cacadu	South Africa	NA	NA	NA	NA	NA	NA	NA
Chris Hani	South Africa	12.8 [11.9 - 17.2]	5.7 [4.4 - 8.8]	2.3 [1.5 - 2.8]	0.1 [0.09 - 0.1]	0.13 [0.11 - 0.15]	0.16 [0.12 - 0.18]	0.21 [0.14 - 0.23]
Central Karoo	South Africa	22.5 [17.9 - 22.6]	12 [10.9 - 15.1]	6.2 [5 - 8.5]	0.25 [0.24 - 0.25]	0.28 [0.27 - 0.28]	0.28 [0.27 - 0.28]	0.3 [0.28 - 0.3]
City of Cape Town	South Africa	16.4 [16.3 - 22.3]	8.8 [5.8 - 9.9]	2.6 [2.1 - 3.2]	0.19 [0.17 - 0.2]	0.23 [0.2 - 0.24]	0.26 [0.24 - 0.27]	0.32 [0.27 - 0.36]
Capricorn	South Africa	11.8 [11.4 - 14.5]	5.1 [4.6 - 5.3]	1.8 [1.7 - 2.1]	1.25 [1.15 - 1.26]	1.65 [1.55 - 1.66]	1.88 [1.79 - 1.91]	2.28 [2.2 - 2.36]
Cape Winelands	South Africa	14.7 [13.3 - 17.4]	8 [6 - 8.7]	2.5 [2.2 - 2.7]	1.3 [1.2 - 1.33]	1.55 [1.44 - 1.74]	1.7 [1.53 - 1.85]	2.18 [1.91 - 2.22]
City of Johannesburg	South Africa	NA	NA	NA	NA	NA	NA	NA
City of Tshwane	South Africa	NA	NA	NA	NA	NA	NA	NA
Dr Kenneth Kaunda	South Africa	11.9 [10.8 - 12.9]	4.3 [4.2 - 5.4]	1.8 [1.6 - 1.9]	0.9 [0.85 - 0.91]	1.12 [1.05 - 1.13]	1.27 [1.18 - 1.3]	1.51 [1.41 - 1.56]
Dr Ruth Segomotsi Mompati	South Africa	12.7 [12.4 - 19]	5.1 [4.6 - 7.7]	2 [1.9 - 2.3]	0.96 [0.88 - 0.99]	1.24 [1.19 - 1.24]	1.3 [1.3 - 1.44]	1.75 [1.68 - 1.75]
Eden	South Africa	17.1 [14.8 - 17.5]	8.9 [5.2 - 9.5]	3.1 [2 - 3.4]	0.8 [0.74 - 0.81]	0.9 [0.89 - 0.91]	0.97 [0.96 - 1.01]	1.12 [1.1 - 1.2]
Ehlanzeni	South Africa	27.6 [25.4 - 29.4]	17.1 [11.5 - 21.5]	6.6 [6.4 - 24.6]	0.47 [0.43 - 0.49]	0.51 [0.47 - 0.51]	0.53 [0.49 - 0.55]	0.53 [0.51 - 0.57]
Ekurhuleni	South Africa	NA	NA	NA	NA	NA	NA	NA
eThekwini	South Africa	40.2 [38.1 - 42.9]	38.6 [30.5 - 38.7]	50.3 [43.3 - 195.1]	0.11 [0.11 - 0.11]	0.11 [0.11 - 0.12]	0.12 [0.11 - 0.12]	0.11 [0.11 - 0.11]
Frances Baard	South Africa	11.9 [11.9 - 12.9]	4.7 [4.6 - 6]	2 [1.7 - 2.2]	1.15 [1.05 - 1.22]	1.53 [1.43 - 1.63]	1.83 [1.74 - 1.84]	2.36 [2.31 - 2.44]
Fezile Dabi	South Africa	15.7 [13.6 - 16.9]	7.4 [5.9 - 9.4]	3.4 [3.2 - 10]	0.28 [0.28 - 0.29]	0.32 [0.31 - 0.34]	0.33 [0.31 - 0.36]	0.35 [0.31 - 0.38]
Gert Sibande	South Africa	NA	NA	NA	NA	NA	NA	NA
Greater Sekhukhune	South Africa	12 [7.9 - 16.2]	5.1 [3.1 - 5.5]	1.7 [1.3 - 2.3]	0.88 [0.85 - 0.92]	1.03 [1.02 - 1.11]	1.21 [1.14 - 1.25]	1.4 [1.28 - 1.46]
Joe Gqabi	South Africa	NA	NA	NA	NA	NA	NA	NA
Lejweleputswa	South Africa	13.5 [13.4 - 15.6]	5.4 [5.2 - 5.9]	2.2 [2.1 - 2.5]	0.49 [0.48 - 0.49]	0.56 [0.54 - 0.56]	0.58 [0.57 - 0.58]	0.63 [0.61 - 0.64]
Mangaung	South Africa	32.8 [23.3 - 39.2]	23.7 [14.3 - 26]	18.3 [14.4 - 53.1]	0.43 [0.43 - 0.45]	0.46 [0.45 - 0.47]	0.48 [0.46 - 0.49]	0.49 [0.44 - 0.52]
Mopani	South Africa	13.5 [12.3 - 17]	5.7 [5.7 - 7.3]	2.4 [2 - 2.8]	1.95 [1.92 - 1.97]	2.47 [2.42 - 2.6]	2.87 [2.66 - 2.95]	3.3 [3.23 - 3.34]
Ngaka Modiri Molema	South Africa	13 [13 - 18.6]	4.9 [4.8 - 7.3]	2.1 [1.8 - 2.5]	1.14 [1.1 - 1.16]	1.53 [1.52 - 1.65]	1.92 [1.74 - 1.92]	2.56 [2.4 - 2.65]
Nkangala	South Africa	NA	NA	NA	NA	NA	NA	NA
Nelson Mandela Bay	South Africa	NA	NA	NA	NA	NA	NA	NA
Namakwa	South Africa	49 [45.1 - 58.8]	40.6 [35.8 - 45.3]	43.1 [28.6 - 57.7]	0.12 [0.11 - 0.12]	0.12 [0.12 - 0.12]	0.12 [0.12 - 0.12]	0.12 [0.12 - 0.12]
O.R.Tambo	South Africa	10.5 [8.1 - 12.8]	4.4 [2.9 - 5.4]	1.6 [1.2 - 2]	0.2 [0.2 - 0.21]	0.25 [0.24 - 0.25]	0.28 [0.26 - 0.29]	0.32 [0.3 - 0.32]
Overberg	South Africa	11.9 [11.6 - 15.7]	5.6 [4.9 - 6]	1.9 [1.8 - 2.4]	0.55 [0.54 - 0.55]	0.62 [0.6 - 0.63]	0.67 [0.65 - 0.69]	0.77 [0.75 - 0.77]
Pixley ka Seme	South Africa	NA	NA	NA	NA	NA	NA	NA
Sisonke	South Africa	NA	NA	NA	NA	NA	NA	NA
Siyanda	South Africa	NA	NA	NA	NA	NA	NA	NA
Thabo Mofutsanyane	South Africa	NA	NA	NA	NA	NA	NA	NA]
Ugu	South Africa	NA	NA	NA	NA	NA	NA	NA]
uMgungundlovu	South Africa	12 [8.6 - 15.4]	4.6 [2.8 - 5.3]	1.6 [1.2 - 1.8]	0.3 [0.25 - 0.31]	0.42 [0.41 - 0.46]	0.54 [0.45 - 0.57]	0.7 [0.62 - 0.78]
uMkhanyakude	South Africa	8.9 [7.7 - 9.5]	3.1 [3.1 - 4.4]	1.4 [1.4 - 1.6]	0.77 [0.77 - 0.77]	0.91 [0.91 - 0.91]	1.02 [1.02 - 1.05]	1.13 [1.1 - 1.19]
uMzinyathi	South Africa	NA	NA	NA	NA	NA	NA	NA]
uThukela	South Africa	NA	NA	NA	NA	NA	NA	NA]
uThungulu	South Africa	NA	NA	NA	NA	NA	NA	NA]
Vhembe	South Africa	13.5 [13.1 - 14]	5.8 [5.1 - 6.2]	2.2 [1.8 - 2.3]	2.39 [2.37 - 2.42]	3.13 [3.1 - 3.34]	3.75 [3.62 - 3.86]	4.68 [4.38 - 4.68]
West Coast	South Africa	14.1 [13.9 - 16.9]	6.8 [6.3 - 7.9]	2.3 [2 - 2.6]	1.01 [0.88 - 1.03]	1.15 [1.04 - 1.2]	1.26 [1.18 - 1.28]	1.49 [1.42 - 1.54]
Waterberg	South Africa	11.4 [11 - 12.7]	5 [4.4 - 5.2]	1.8 [1.6 - 1.9]	1.38 [1.2 - 1.43]	1.74 [1.72 - 1.84]	2.11 [1.95 - 2.15]	2.57 [2.52 - 2.58]
A Coruna	Spain	25.9 [17.3 - 35.8]	14.4 [9 - 21]	5.1 [3.3 - 7.5]	1.67 [1.47 - 1.77]	2.24 [1.97 - 3.89]	2.74 [2.58 - 4.29]	3.63 [3 - 6.42]
Albacete	Spain	14.8 [14.6 - 15.2]	6.7 [6.5 - 7]	2.4 [2.4 - 2.6]	3.57 [3.26 - 3.61]	4.77 [4.64 - 5.26]	5.65 [5.46 - 5.94]	7.48 [7.32 - 7.97]
Alicante	Spain	13.9 [11.1 - 19.7]	7.3 [5 - 8.5]	2.7 [2 - 2.8]	2.38 [2.34 - 2.6]	3.86 [3.24 - 3.99]	4.34 [4.21 - 4.58]	6.02 [5.66 - 6.48]
Almeria	Spain	11.8 [11.6 - 16.7]	5.8 [5.2 - 7.7]	2.3 [2.1 - 2.7]	2.24 [2.19 - 2.56]	3.39 [3.2 - 3.58]	4.17 [3.86 - 4.22]	5.56 [5.01 - 5.76]
Avila	Spain	14.5 [13.5 - 14.6]	5.9 [5.6 - 6.7]	2.4 [2.4 - 3]	5.55 [5.51 - 6.06]	8.12 [7.98 - 8.51]	10.03 [10.0 - 11.0]	14.14 [12.2 - 14.2]
Badajoz	Spain	16.8 [12.7 - 18.2]	7.4 [6 - 7.7]	2.8 [2.3 - 2.8]	6.81 [6.56 - 7.31]	8.99 [8.86 - 9.81]	11.44 [10.8 - 13.7]	15.86 [13.7 - 16.4]
Bilbao	Spain	19.4 [15.9 - 22.9]	8.1 [7.4 - 9.1]	3.3 [3.2 - 4]	2.14 [1.86 - 2.18]	2.88 [2.47 - 3.41]	3.76 [3.39 - 4.34]	4.98 [4.3 - 5.2]
Barcelona	Spain	9.7 [8.8 - 12.1]	4.7 [3.7 - 6.1]	1.9 [1.5 - 2.4]	4.41 [4.35 - 4.49]	7.42 [5.73 - 8.24]	8.65 [6.8 - 9.56]	12.93 [10.3 - 13.8]
Burgos	Spain	15.4 [14.3 - 23.1]	7.9 [7.4 - 8.5]	3.3 [3.2 - 3.6]	3.13 [3.11 - 3.15]	4.28 [3.84 - 4.45]	5.4 [5 - 5.8]	6.96 [6.78 - 7.02]
Cadiz	Spain	13.8 [12.2 - 14.6]	6.1 [6 - 6.7]	2.3 [2.2 - 2.4]	3.95 [3.86 - 4.22]	6.6 [5.76 - 6.81]	7.52 [7.31 - 9.38]	10.32 [8.7 - 13.48]
Caceres	Spain	15.2 [12 - 15.6]	6.6 [5.7 - 6.6]	2.4 [2.2 - 2.6]	6.62 [6.26 - 6.66]	8.6 [7.98 - 9.42]	11.5 [10.2 - 11.6]	13.81 [13.5 - 14.0]
Ciudad Real	Spain	11.7 [10.1 - 15.9]	5.1 [4.8 - 7]	2.1 [1.9 - 2.5]	6.88 [6.64 - 7.21]	9.81 [9.43 - 9.96]	12 [11.95 - 12.63]	14.85 [14.8 - 16.1]
Ceuta	Spain	13 [12.1 - 17.7]	6 [5.9 - 6.5]	2.3 [1.9 - 2.4]	2.4 [2.09 - 2.49]	3.77 [3.33 - 4.16]	5.52 [4.04 - 5.53]	6.67 [5.59 - 8.43]
Cordoba	Spain	33.3 [32.4 - 40.5]	20.9 [18 - 21.2]	6.8 [6.8 - 7]	2.93 [2.74 - 3.24]	3.48 [3.29 - 4.8]	3.75 [3.75 - 5.03]	4.58 [4.37 - 5.72]
Castellon	Spain	13.6 [13.3 - 18.4]	6.6 [6.1 - 7.6]	2.7 [2.4 - 3]	2.6 [2.36 - 2.68]	3.69 [3.44 - 3.84]	4.72 [4.46 - 4.82]	6.01 [5.99 - 6.81]
Cuenca	Spain	12.8 [12 - 24.3]	6.1 [5.3 - 10.1]	2.6 [2.2 - 3.6]	6.27 [5.73 - 6.77]	8.46 [8.4 - 8.75]	10.73 [10.1 - 11.1]	14.05 [12.5 - 14.4]
Guadalajara	Spain	8.6 [6.5 - 13.2]	3.4 [2.4 - 5.4]	1.4 [1.2 - 1.5]	2.24 [1.75 - 2.27]	3.09 [2.65 - 3.48]	3.74 [3.04 - 3.92]	4.39 [4.17 - 5.66]
Girona	Spain	11 [11 - 11.7]	5.9 [5 - 6.4]	2.3 [2.1 - 2.5]	4.18 [4.03 - 4.43]	6.62 [5.87 - 7.24]	8.19 [7.61 - 8.83]	10.84 [9.8 - 11.4]
Granada	Spain	12.4 [12.1 - 18.9]	5.9 [5.4 - 6.9]	2.3 [2.1 - 2.4]	4.98 [4.84 - 5.41]	7.61 [7.36 - 7.85]	8.93 [8.67 - 9.86]	12.68 [11.3 - 14.3]
Huelva	Spain	19.2 [12.9 - 20.5]	8.3 [6.5 - 9.7]	3 [2.6 - 3.1]	2.99 [2.96 - 3.12]	4.82 [3.69 - 4.99]	5.67 [5.06 - 6.83]	7.86 [6.2 - 10.04]
Huesca	Spain	15.6 [13.8 - 33.2]	8.5 [6.9 - 10.3]	3.5 [2.9 - 3.6]	5.6 [5.18 - 6.13]	7.73 [7.35 - 7.82]	9.11 [8.8 - 10.12]	12.23 [11.2 - 12.6]
Jaen	Spain	12.3 [11.1 - 15.3]	5.1 [4.8 - 5.9]	1.9 [1.9 - 2.2]	5.67 [5.52 - 6]	8.08 [7.88 - 8.32]	10.19 [9.9 - 10.48]	12.99 [12.6 - 14.1]
Leon	Spain	19.2 [14.9 - 26.2]	8.6 [5.8 - 10.1]	2.6 [2.2 - 3.1]	0.53 [0.49 - 0.74]	0.89 [0.76 - 1.02]	1.13 [0.93 - 1.22]	1.55 [1.29 - 1.76]
Logrono	Spain	13.7 [12.9 - 17.2]	7 [5.6 - 9.5]	3 [2.4 - 3.4]	4 [3.44 - 4.27]	5.65 [4.64 - 6.02]	6.89 [6.22 - 7.29]	8.9 [7.38 - 9.8]
Lleida	Spain	14.4 [12 - 14.7]	6.5 [5.7 - 6.5]	2.4 [2.3 - 2.6]	4.94 [4.57 - 5.04]	6.74 [5.34 - 7]	7.91 [7.34 - 8.19]	10.01 [9.57 - 11.2]
Lugo	Spain	18.6 [16.5 - 30.3]	12 [8.5 - 19.3]	4.6 [3.1 - 7.4]	2.72 [2.64 - 3.04]	3.56 [3.55 - 3.95]	4.73 [4.45 - 4.88]	5.58 [5.15 - 6.08]
Malaga	Spain	13.4 [12 - 19]	5.8 [5.2 - 7.5]	2.1 [2 - 2.5]	5.21 [4.86 - 5.59]	8.7 [7.47 - 8.98]	10.86 [9.94 - 11.8]	14.1 [12.9 - 15.7]
Madrid	Spain	13.6 [13 - 15.1]	5.9 [5.7 - 6.4]	2.4 [2.4 - 2.6]	5.11 [4.86 - 5.62]	7.44 [7.34 - 8.11]	9.05 [8.7 - 9.64]	12.86 [10.8 - 13.6]
Melilla	Spain	12.7 [11.6 - 14.1]	5.8 [5.6 - 5.8]	2.1 [2.1 - 2.1]	1.84 [1.82 - 1.85]	3.11 [2.85 - 3.13]	3.9 [3.72 - 3.94]	5.26 [4.7 - 5.66]
Murcia	Spain	13.4 [11 - 17.9]	7 [4.9 - 8]	2.5 [2.1 - 2.8]	1.99 [1.99 - 2.13]	3.1 [2.75 - 3.26]	3.54 [3.43 - 3.8]	4.84 [4.75 - 5.35]
Ourense	Spain	23.5 [16 - 27.8]	9.1 [8.2 - 17.4]	2.9 [2.9 - 6.1]	3.9 [3.56 - 3.95]	4.84 [4.79 - 5.03]	6.01 [5.91 - 6.76]	7.49 [6.33 - 8.11]
Oviedo	Spain	20.2 [19.2 - 21.3]	9.8 [8.7 - 11.5]	3.9 [3.6 - 5.2]	2.03 [2.02 - 2.17]	2.74 [2.71 - 3.55]	3.74 [3.72 - 4]	4.68 [4.47 - 5.17]
Palmas G. Canaria	Spain	23.6 [20.8 - 34.2]	14.9 [12.1 - 15.5]	5.2 [5.1 - 6.4]	1.92 [1.68 - 2.08]	2.89 [2.81 - 3.03]	3.56 [3.1 - 4.42]	5.4 [4.9 - 5.75]
Palma Mallorca	Spain	12.3 [9.8 - 12.7]	6 [4.8 - 6.1]	2.2 [1.9 - 2.2]	3.8 [3.62 - 3.95]	5.34 [5.03 - 7.71]	6.34 [6.1 - 9.64]	9.1 [8.93 - 13.51]
Palencia	Spain	23.1 [16.8 - 24.4]	8.3 [8 - 10.9]	3.3 [3.2 - 3.5]	4.95 [4.86 - 5.05]	6.89 [6.14 - 6.9]	8.22 [7.93 - 8.72]	10.59 [10.2 - 11.2]
Pamplona	Spain	16.4 [14.4 - 19.6]	7.4 [6.4 - 9.1]	3.2 [2.4 - 3.8]	3.8 [3.5 - 3.99]	5.35 [4.67 - 5.7]	6.65 [6.56 - 6.91]	8.29 [7.7 - 9.4]
Pontevedra	Spain	23 [16.7 - 31.3]	12.5 [8.5 - 20.8]	4.4 [3.1 - 7.9]	3.06 [3 - 3.41]	4.38 [4.11 - 4.51]	5.37 [5.17 - 5.98]	6.55 [5.88 - 6.73]
Segovia	Spain	15.2 [12.3 - 15.9]	5.7 [5.6 - 7]	2.5 [2.3 - 3.1]	5.4 [5.36 - 5.84]	7.85 [7.55 - 8.15]	9.68 [9.51 - 9.93]	13.06 [11.7 - 13.2]
Salamanca	Spain	16.5 [15.6 - 21.9]	7.2 [6.6 - 8]	3 [2.6 - 3.1]	5.28 [5.22 - 5.35]	7.26 [6.71 - 7.38]	9.48 [8.65 - 9.89]	11.41 [11.2 - 12.0]
San Sebastian	Spain	18.4 [16.4 - 19.5]	9 [7.8 - 10.7]	3.9 [3.4 - 4]	2.99 [2.56 - 3.73]	4.52 [3.46 - 4.82]	6.02 [4.62 - 6.77]	7.2 [6.05 - 8.4]
Santander	Spain	18.3 [17.5 - 24.3]	9.1 [8.8 - 9.9]	3.7 [3.6 - 4.6]	2.57 [2.57 - 2.77]	4.04 [3.63 - 4.56]	4.86 [4.57 - 5.36]	6.35 [5.91 - 6.86]
Soria	Spain	13.1 [11.6 - 30.6]	6.6 [5.6 - 11.6]	3 [2.3 - 3.8]	4.88 [4.58 - 5.33]	6.79 [6.32 - 6.98]	8.2 [7.94 - 9.26]	11.01 [9.82 - 11.4]
Sevilla	Spain	11.6 [10.7 - 13.1]	5.3 [5 - 6.1]	2 [1.9 - 2.1]	5.18 [4.77 - 5.45]	7.73 [7.15 - 8.59]	9.85 [9.25 - 11.32]	12.87 [11.4 - 14.6]
Teruel	Spain	13 [12.7 - 14.3]	6.1 [5.8 - 6.1]	2.6 [2.3 - 2.7]	6.02 [5.49 - 6.07]	8.12 [7.94 - 8.21]	10.14 [9.5 - 10.15]	12.49 [12.1 - 13.7]
Tenerife	Spain	18 [16.9 - 21.8]	7.9 [7.8 - 11.5]	3.3 [2.8 - 4.8]	2.94 [2.66 - 4.07]	4.99 [4.11 - 7.86]	6.61 [4.44 - 11.06]	9.73 [6.55 - 14.87]
Toledo	Spain	15.7 [12.3 - 16]	6.7 [5.6 - 7]	2.7 [2.3 - 3]	7.14 [7.06 - 7.74]	10.49 [9.84 - 10.5]	12.24 [11.7 - 12.8]	15.83 [15.3 - 18.2]
Tarragona	Spain	12.3 [11.6 - 15.3]	5.9 [5.4 - 6.7]	2.3 [2.3 - 2.5]	4.81 [4.78 - 4.87]	7.48 [5.55 - 7.7]	8.32 [7.64 - 9.48]	11.02 [10.8 - 13.7]
Vitoria	Spain	15.4 [13.2 - 16.8]	5.2 [5.2 - 8.2]	2 [1.8 - 3.1]	1.52 [1.36 - 1.62]	2.1 [1.91 - 2.44]	2.51 [2.26 - 2.8]	3.23 [2.87 - 3.46]
Valladolid	Spain	16 [15.2 - 17]	6.5 [6.5 - 7.2]	2.6 [2.6 - 3.1]	5.49 [5.24 - 5.57]	6.97 [6.93 - 8.28]	9.33 [8.76 - 10.03]	11.69 [11.3 - 11.9]
Valencia	Spain	14.1 [13.8 - 14.5]	6.5 [6.4 - 6.8]	2.4 [2.2 - 2.6]	2.16 [1.99 - 2.49]	3.48 [2.95 - 3.68]	4.08 [3.88 - 4.73]	6.11 [5.53 - 6.71]
Zamora	Spain	16.5 [14.1 - 22.6]	7.2 [6.6 - 8.3]	2.8 [2.7 - 2.9]	4.97 [4.73 - 5]	6.24 [6.21 - 6.61]	8.29 [8 - 9.19]	10.37 [10.2 - 10.5]
Zaragoza	Spain	13.6 [12.3 - 39.2]	6.3 [5.6 - 11.5]	2.6 [2.4 - 3.4]	4.55 [4.43 - 5.52]	6.56 [6.41 - 6.61]	7.87 [7.49 - 8.89]	10.4 [9.8 - 11.03]
Basel	Switzerland	17.9 [12.9 - 22.2]	11 [5.6 - 12.2]	3.8 [2.2 - 5]	1.97 [1.92 - 2.53]	3.08 [2.92 - 3.57]	3.56 [3.45 - 3.82]	4.97 [4.2 - 5.93]
Bern	Switzerland	22.3 [11.9 - 23.3]	12.6 [5.2 - 13.2]	4.1 [2.1 - 4.2]	2.25 [2.2 - 2.6]	3.38 [3.07 - 3.91]	4.28 [3.82 - 4.39]	5.56 [4.65 - 6.59]
Geneve	Switzerland	19 [13.9 - 22.9]	8.5 [6.6 - 12.5]	2.9 [2.6 - 4.4]	2.46 [2.14 - 2.74]	4.13 [3.28 - 4.23]	4.7 [3.89 - 4.97]	6.14 [4.67 - 7.25]
Lausanne	Switzerland	23.7 [12.5 - 25.4]	11.4 [5.5 - 12.9]	3.5 [2.2 - 4.7]	2.4 [2.18 - 2.84]	3.63 [3.33 - 4.15]	4.71 [4.03 - 4.92]	6.41 [4.89 - 7.75]
Lugano	Switzerland	22.2 [18.4 - 23.6]	12.6 [7.9 - 13.1]	3.7 [2.8 - 4.9]	1.81 [1.77 - 1.95]	2.7 [2.69 - 2.74]	3.24 [2.88 - 3.29]	4.28 [4.23 - 4.31]
Luzern	Switzerland	17.2 [12.1 - 26.6]	10 [5.2 - 13.2]	4.2 [2 - 4.3]	2.88 [2.82 - 3.36]	4.25 [4.01 - 4.69]	5.27 [4.83 - 5.46]	7.27 [6.26 - 7.7]
St. Gallen	Switzerland	21.5 [17.8 - 22.7]	12.9 [7.7 - 13.2]	4.1 [2.7 - 4.4]	1.86 [1.79 - 2.09]	2.69 [2.46 - 3.03]	3.16 [2.94 - 3.51]	4.13 [3.44 - 5.05]
Zürich	Switzerland	22.2 [14.3 - 23.7]	12.2 [6.4 - 12.9]	4 [2.3 - 4.7]	2.12 [2.04 - 2.51]	3.2 [3.01 - 3.49]	3.76 [3.46 - 3.99]	5.11 [4.27 - 5.8]
Gothenburg	Sweden	19.9 [16.2 - 24.8]	12.4 [10.7 - 13.4]	5.2 [4.7 - 5.4]	1.52 [1.46 - 1.63]	2.21 [1.96 - 2.25]	2.45 [2.19 - 2.49]	3.24 [2.74 - 3.31]
Malmo	Sweden	20.2 [13.3 - 20.8]	11.2 [7.3 - 15.2]	4.4 [3.5 - 7.3]	2.42 [2.06 - 2.44]	3.36 [2.7 - 3.86]	3.83 [3.22 - 4.13]	4.88 [3.94 - 5.29]
Stockholm	Sweden	20.4 [13.3 - 25]	8.9 [8.4 - 14.3]	4.3 [3.3 - 6.3]	1.42 [1.29 - 1.5]	2.05 [1.99 - 2.13]	2.25 [1.95 - 2.3]	3.13 [2.32 - 3.29]
Amnat Charoen	Thailand	40.5 [35.4 - 44.4]	18.6 [10.9 - 25.9]	7.7 [4.3 - 10.1]	3.16 [2.37 - 3.17]	3.52 [3.15 - 3.61]	4.19 [3.52 - 4.39]	5.49 [5.45 - 5.58]
Ayutthaya	Thailand	23.7 [21.6 - 26]	13 [11.3 - 13.3]	6 [5.4 - 6.1]	3.15 [3.04 - 3.42]	3.91 [3.39 - 4.39]	4.47 [4.08 - 4.99]	5.78 [5.55 - 6.49]
Bangkok	Thailand	24.7 [23.3 - 25.3]	13.6 [9.6 - 14.5]	6.4 [4.4 - 6.6]	2.94 [2.65 - 2.99]	3.91 [3.22 - 4.03]	4.58 [4.24 - 5.08]	6.32 [6.31 - 6.4]
Buri Ram	Thailand	28.5 [25.7 - 34.1]	15.5 [11.4 - 17.5]	7.3 [4.2 - 9.2]	2.79 [2.29 - 3.06]	3.41 [3.17 - 3.6]	4.04 [3.5 - 4.28]	5.33 [5.12 - 5.49]
Chachoengsao	Thailand	25.3 [19.7 - 25.5]	10.7 [10 - 13.4]	4.8 [4.4 - 6.5]	2.89 [2.61 - 2.91]	3.87 [3.24 - 3.98]	4.54 [4.19 - 4.86]	6.12 [6.11 - 6.17]
Chumphon	Thailand	17.6 [16.1 - 18.8]	7.3 [6.8 - 7.6]	2.2 [2.1 - 3]	2.74 [2.36 - 2.77]	3.52 [2.76 - 3.66]	4.04 [3.28 - 4.08]	4.83 [4.27 - 5.12]
Chon Buri	Thailand	22.5 [21.2 - 23.6]	11.2 [9 - 12.6]	4.7 [3.8 - 6]	2.97 [2.63 - 2.99]	3.91 [3.29 - 3.98]	4.56 [4.33 - 5.16]	6.41 [6.25 - 6.44]
Chiang Mai	Thailand	17.6 [16.5 - 23.3]	9.7 [7.4 - 9.7]	3.7 [2.7 - 5.5]	2.14 [1.84 - 2.58]	2.78 [2.76 - 3.75]	3.32 [3.12 - 4.1]	4.52 [4.46 - 5.29]
Chiang Rai	Thailand	31.3 [17.8 - 34.3]	13.3 [7.4 - 20.8]	4.5 [2.6 - 10.8]	2.37 [2.2 - 3.57]	3.48 [3.1 - 4.56]	3.96 [3.88 - 5.14]	6.02 [5.78 - 6.83]
Chanthaburi	Thailand	15.4 [14.6 - 24.1]	7.5 [7.4 - 9.7]	2.9 [2.7 - 4.2]	2.75 [2.26 - 2.82]	3.55 [2.94 - 3.88]	4.24 [3.46 - 4.65]	5.48 [4.25 - 5.75]
Chaiyaphum	Thailand	38.1 [26.2 - 38.8]	19.2 [11.4 - 21]	7.7 [5.5 - 11.1]	2.44 [2.34 - 2.68]	3.1 [2.59 - 3.26]	3.52 [3.17 - 3.7]	4.32 [4.07 - 4.36]
Khon Kaen	Thailand	34.8 [28.3 - 41.7]	23.8 [12.7 - 24.9]	12.7 [5.5 - 13.4]	5.4 [4.44 - 5.71]	6.35 [5.91 - 6.5]	7.57 [6.22 - 7.59]	9.21 [9.11 - 9.5]
Kalasin	Thailand	38.5 [38.2 - 44.3]	21.1 [14.8 - 24.4]	9.5 [6.2 - 11.7]	2.44 [2.05 - 2.46]	2.72 [2.55 - 2.91]	3.22 [2.67 - 3.26]	3.92 [3.8 - 4.02]
Kamphaeng Phet	Thailand	20.1 [12.6 - 23.3]	8.9 [4.5 - 12.6]	3.2 [1.8 - 6.7]	2.53 [2.28 - 3.62]	3.95 [3.22 - 4.52]	4.67 [4.04 - 5.3]	6.77 [5.84 - 6.94]
Kanchanaburi	Thailand	22.9 [11.9 - 23.7]	9.5 [3.9 - 12.9]	3.4 [1.6 - 6.3]	3 [2.72 - 3.93]	4.05 [3.73 - 5.2]	4.81 [4.37 - 6.01]	7.98 [6.82 - 8.09]
Krabi	Thailand	17.9 [9.8 - 19.2]	8.1 [4.7 - 9.2]	2.2 [1.8 - 3.5]	2.43 [2.13 - 2.47]	3.28 [2.61 - 3.35]	3.76 [2.96 - 3.88]	4.71 [4.03 - 5.12]
Lamphun	Thailand	18.3 [16.3 - 24.4]	9.9 [7.5 - 10]	3.9 [2.7 - 5.8]	2.88 [2.37 - 3.52]	3.78 [3.66 - 5.05]	4.48 [4.43 - 5.44]	6.1 [5.9 - 6.94]
Lampang	Thailand	21.5 [20.8 - 22.9]	8.8 [7.7 - 13.4]	3.5 [2.8 - 6.8]	2.76 [2.24 - 3.62]	3.46 [3.19 - 4.65]	3.97 [3.91 - 5.19]	5.32 [5.3 - 6.32]
Lop Buri	Thailand	23.8 [22.4 - 29.4]	12.8 [10.6 - 17]	6 [4.8 - 7.9]	1.5 [1.48 - 1.66]	1.92 [1.73 - 2.16]	2.25 [2.01 - 2.47]	3.14 [3 - 3.35]
Maha Sarakham	Thailand	35.3 [32.5 - 39.3]	18.9 [14 - 22.8]	8.4 [5.3 - 11.2]	3.26 [2.73 - 3.38]	3.72 [3.44 - 3.99]	4.43 [3.84 - 4.49]	5.69 [5.57 - 5.76]
Mukdahan	Thailand	33.8 [32.2 - 49.9]	15.3 [15.2 - 27.8]	6 [5.6 - 9.9]	2.85 [2.4 - 3]	3.3 [2.95 - 3.34]	3.8 [3.28 - 4.09]	4.86 [4.82 - 5.15]
Nan	Thailand	29.8 [27.8 - 31.5]	17.2 [12.5 - 18.6]	6.1 [5.3 - 8.4]	2.36 [2.18 - 2.77]	2.86 [2.59 - 3.46]	3.27 [2.85 - 3.9]	3.97 [3.81 - 4.53]
Nong Bua Lam Phu	Thailand	35.7 [25.5 - 45]	17 [11.1 - 23.6]	5.9 [4.5 - 10.7]	2.07 [1.9 - 2.63]	2.52 [2.31 - 2.97]	2.84 [2.72 - 3.32]	3.82 [3.41 - 4.03]
Nakhon Ratchasima	Thailand	26.1 [20.7 - 29]	15.6 [10.9 - 17.1]	7.4 [4.7 - 8]	2.4 [2.39 - 2.54]	3.25 [2.73 - 3.26]	3.83 [3.32 - 3.93]	5.09 [4.77 - 5.15]
Nakhon Sawan	Thailand	26.8 [17.2 - 28.2]	12 [11.8 - 14.4]	6 [5.8 - 7.5]	3.48 [3.36 - 3.61]	4.21 [3.67 - 4.44]	4.78 [4.43 - 4.96]	5.83 [5.26 - 5.92]
Nakhon Phanom	Thailand	29.2 [24.6 - 44.1]	13.1 [10.7 - 19.3]	4.2 [4.2 - 7.4]	1.78 [1.74 - 1.98]	2.24 [2.19 - 2.68]	2.57 [2.55 - 3.17]	3.85 [3.4 - 3.93]
Nakhon Pathom	Thailand	24 [23.8 - 26.6]	12.9 [10.2 - 14.1]	5.8 [4.5 - 6.2]	3.4 [3.15 - 3.58]	4.56 [3.63 - 4.67]	5.28 [4.53 - 5.43]	6.88 [6.14 - 6.91]
Nakhon Si Thammarat	Thailand	11.9 [10.1 - 12.1]	5.1 [4.1 - 5.8]	1.9 [1.6 - 1.9]	2.75 [2.67 - 3.17]	3.86 [3.55 - 4.36]	4.64 [4.32 - 5.19]	6.39 [6.24 - 7.09]
Nong Khai	Thailand	43.1 [32.8 - 43.5]	19.1 [14.1 - 25]	7.3 [5.4 - 11.4]	2.5 [2.45 - 3.13]	3.11 [2.91 - 3.56]	3.45 [3.41 - 4.01]	4.93 [4.31 - 5.07]
Nonthaburi	Thailand	24.7 [24.7 - 31.5]	13.4 [11.3 - 15]	6.2 [4.8 - 6.6]	3.76 [3.48 - 3.86]	4.98 [3.99 - 5.06]	5.68 [5.04 - 5.95]	7.53 [6.98 - 7.66]
Narathiwat	Thailand	7.7 [6.7 - 15.8]	2.9 [2.6 - 6.8]	1.2 [1.2 - 2]	2.19 [2.19 - 2.22]	2.75 [2.46 - 2.95]	3.29 [2.78 - 3.32]	3.8 [3.21 - 3.84]
Phayao	Thailand	22.2 [21.1 - 31.4]	15.3 [7.1 - 18.6]	6.1 [2.7 - 7.6]	1.93 [1.84 - 2.51]	2.32 [2.24 - 3.07]	2.69 [2.5 - 3.4]	3.47 [3.35 - 4.06]
Phetchaburi	Thailand	25.6 [12.1 - 28.1]	10.9 [4.8 - 12.6]	4 [2.1 - 4.7]	2.52 [2.02 - 3.06]	3.47 [2.78 - 4.38]	4.41 [3.43 - 5.21]	5.66 [5.54 - 7.22]
Phichit	Thailand	22.9 [20.5 - 27.7]	12.2 [9.6 - 14.2]	6.5 [4 - 7.8]	4.26 [3.62 - 4.36]	4.79 [4.74 - 5.72]	5.78 [5.6 - 6.51]	7.89 [7.33 - 8.96]
Phrae	Thailand	26.2 [21.7 - 28.7]	12.4 [11.8 - 13.3]	4.6 [4.6 - 6.1]	2.09 [1.85 - 2.4]	2.39 [2.13 - 2.95]	2.74 [2.38 - 3.21]	3.23 [3.19 - 3.86]
Phitsanulok	Thailand	26.2 [20 - 26.4]	11.2 [10 - 13.4]	5.6 [3.9 - 5.8]	3.06 [2.83 - 3.67]	3.81 [3.29 - 4.56]	4.22 [4.05 - 5.26]	5.48 [5.46 - 6.28]
Prachin Buri	Thailand	24 [21.4 - 24.9]	11.5 [11 - 13.3]	5 [5 - 6.3]	2.4 [2.36 - 2.61]	3.19 [2.78 - 3.43]	3.75 [3.31 - 3.97]	5.5 [5.16 - 5.52]
Prachuap Khiri Khan	Thailand	17.5 [14.4 - 25.2]	7.8 [5.3 - 9.3]	3.2 [1.7 - 3.2]	2.15 [1.67 - 2.26]	2.74 [2.64 - 3.39]	3.69 [3.15 - 4.59]	5.3 [5.27 - 6.45]
Pathum Thani	Thailand	24.6 [22.9 - 25.4]	13.3 [11.5 - 14.2]	6.3 [5.2 - 6.8]	2.5 [2.44 - 2.64]	3.27 [2.78 - 3.49]	3.68 [3.33 - 3.99]	4.88 [4.66 - 5.35]
Pattani	Thailand	7.4 [7.2 - 10.5]	2.9 [2.8 - 4.8]	1.3 [1.2 - 2.1]	2.39 [2.24 - 2.41]	3.02 [3.02 - 3.31]	3.76 [3.61 - 4.31]	4.92 [4.71 - 5.94]
Roi Et	Thailand	39.2 [35.7 - 39.5]	19.8 [16.2 - 21.6]	8.9 [6.7 - 11.4]	2.29 [1.95 - 2.33]	2.55 [2.34 - 2.77]	2.96 [2.49 - 3.13]	3.72 [3.52 - 3.73]
Ratchaburi	Thailand	17.2 [13.3 - 23.5]	7.7 [5.1 - 13.3]	3.1 [2.3 - 6.6]	2.6 [2.41 - 3.22]	3.48 [3.37 - 4.21]	4.51 [4.14 - 4.76]	5.73 [5.71 - 6.31]
Rayong	Thailand	16.6 [14.1 - 28.8]	8 [6.8 - 11.3]	3.1 [2.5 - 4.8]	3.6 [3.09 - 3.88]	5.05 [4.06 - 5.45]	6.23 [4.77 - 6.37]	8.04 [6.01 - 8.9]
Sa Kaeo	Thailand	24.1 [21.4 - 28.5]	13.5 [9.4 - 14.4]	5.8 [4.3 - 6.2]	2.55 [2.36 - 2.67]	3.35 [2.85 - 3.5]	3.9 [3.7 - 4.28]	5.34 [4.89 - 5.37]
Sukhothai	Thailand	20.4 [17.3 - 20.8]	8.4 [5.4 - 12.2]	3.3 [1.9 - 6.6]	2.71 [2.36 - 3.93]	3.61 [3.43 - 5.03]	4.47 [4.32 - 5.77]	6.33 [6.15 - 7.15]
Sakon Nakhon	Thailand	45.7 [28.3 - 54.5]	22.5 [11.5 - 37.3]	9.4 [4.7 - 15.4]	2.93 [2.8 - 3.74]	4 [3.6 - 4.44]	4.11 [4.11 - 5.09]	5.77 [5.45 - 5.88]
Samutprakan	Thailand	23.4 [20.8 - 23.6]	12.6 [8.7 - 14.4]	6 [3.8 - 6.1]	2.14 [1.92 - 2.2]	2.92 [2.39 - 2.93]	3.38 [3.1 - 3.73]	4.62 [4.59 - 4.7]
Samut Sakhon	Thailand	23 [22.2 - 24.6]	13 [9.1 - 14.6]	6.1 [4 - 6.4]	2.76 [2.48 - 2.78]	3.68 [3.06 - 3.73]	4.27 [4.04 - 4.82]	6.03 [5.96 - 6.2]
Songkhla	Thailand	9.1 [8.7 - 16.9]	3.6 [3.2 - 7.2]	1.4 [1.3 - 2.1]	2.44 [2.43 - 2.49]	3.03 [2.68 - 3.16]	3.51 [3.03 - 3.52]	4.13 [3.41 - 4.16]
Suphanburi	Thailand	22.2 [19.6 - 24]	12.8 [9.8 - 13.2]	6.1 [4.5 - 6.2]	3.21 [3.17 - 3.49]	4.23 [3.62 - 4.54]	4.91 [4.31 - 5.26]	6.78 [6.4 - 7.04]
Saraburi	Thailand	24.3 [22.1 - 26.9]	13.4 [11.3 - 15.9]	6.5 [5.4 - 7.9]	2.83 [2.79 - 3.12]	3.61 [3.06 - 3.96]	4.08 [3.78 - 4.52]	5.35 [5.08 - 5.91]
Surat Thani	Thailand	15.4 [10.8 - 17.4]	7.1 [5.2 - 7.4]	2.5 [2 - 3]	2.42 [2.03 - 2.49]	3.33 [2.64 - 3.44]	3.98 [3.07 - 4.3]	5.41 [4.43 - 5.45]
Si Sa Ket	Thailand	38.6 [23.8 - 42.6]	12.5 [11.4 - 19.6]	5.4 [4.9 - 9.1]	2.41 [2.04 - 2.58]	2.84 [2.42 - 3.04]	3.35 [2.77 - 3.36]	4 [3.89 - 4.32]
Surin	Thailand	34.7 [29.3 - 35.9]	16.5 [11.3 - 17.8]	7.8 [4.6 - 8.1]	4.16 [3.36 - 4.59]	5.08 [4.81 - 5.34]	6.03 [5.43 - 6.39]	7.9 [7.61 - 8.14]
Tak	Thailand	17.9 [16.6 - 20]	8.6 [5.3 - 10.2]	3.3 [2 - 5]	2.17 [1.85 - 3.11]	2.75 [2.64 - 4.05]	3.49 [3.39 - 4.54]	4.96 [4.8 - 5.58]
Trang	Thailand	12.9 [12.2 - 13.5]	5.7 [4.9 - 6.1]	1.9 [1.7 - 2]	3.6 [3.53 - 3.67]	4.89 [4.69 - 4.9]	5.74 [5.74 - 6.11]	7.66 [7.53 - 7.77]
Ubon Ratchathani	Thailand	40 [29 - 43.3]	18.2 [11 - 23.2]	7.9 [5.6 - 8.4]	2.47 [2.03 - 2.47]	2.71 [2.5 - 2.79]	3.04 [2.82 - 3.26]	3.66 [3.56 - 3.94]
Udon Thani	Thailand	41 [31.2 - 47.6]	24.4 [13.7 - 26.1]	9.9 [5.9 - 12.5]	2.85 [2.81 - 3.54]	3.72 [3.37 - 4.15]	3.98 [3.9 - 4.73]	5.43 [4.98 - 5.9]
Uttaradit	Thailand	23.7 [19.7 - 31.5]	12.2 [9.4 - 17]	6.4 [4.2 - 6.6]	3.03 [2.92 - 3.67]	4.02 [3.41 - 4.74]	4.56 [4.05 - 5.26]	5.58 [5.57 - 6.4]
Yala	Thailand	7.1 [6.8 - 13]	2.7 [2.7 - 5.8]	1.3 [1.2 - 2.3]	2.46 [2.45 - 2.5]	3.07 [2.9 - 3.49]	3.66 [3.48 - 4.09]	4.61 [4.2 - 5.16]
Yasothon	Thailand	45.5 [34.6 - 48.4]	20.7 [11.2 - 28.6]	10.1 [4.2 - 11]	3.72 [2.82 - 3.83]	4.24 [3.86 - 4.24]	5.11 [4.33 - 5.26]	6.49 [6.14 - 6.63]
Kaohsiung	Taiwan	8.4 [7.8 - 9.6]	3.2 [2.9 - 3.3]	1.3 [1.3 - 1.3]	2.38 [2.38 - 2.56]	3.2 [2.95 - 3.93]	3.99 [3.84 - 4.88]	5.87 [5.37 - 7.05]
Taipei	Taiwan	15.3 [7.4 - 19.1]	5.6 [2.9 - 5.9]	1.6 [1.3 - 1.9]	2.17 [2.14 - 2.43]	2.97 [2.84 - 3.26]	3.68 [3.42 - 4.18]	5.36 [5.31 - 6.01]
Taichung	Taiwan	6.7 [5.8 - 12.3]	2.8 [2.4 - 3.9]	1.2 [1.2 - 1.4]	0.7 [0.67 - 0.74]	0.89 [0.86 - 0.94]	1.02 [0.97 - 1.05]	1.34 [1.3 - 1.36]
Accrington / Rossendale	UK	20.2 [15.4 - 21]	13.7 [7.9 - 21.3]	6.6 [2.9 - 9.8]	0.96 [0.93 - 0.97]	1.86 [1.47 - 1.89]	1.73 [1.58 - 2.14]	2.6 [2.12 - 2.67]
Bedford	UK	18.2 [15.1 - 19.6]	13 [7.8 - 19.1]	5.4 [3 - 9.2]	1.09 [1.09 - 1.18]	2.05 [1.94 - 2.06]	2.22 [1.77 - 2.38]	2.78 [2.3 - 3.19]
Blackburn	UK	18.6 [15.5 - 20.1]	13.7 [7.7 - 21.9]	6.8 [2.8 - 9.4]	0.87 [0.85 - 0.88]	1.56 [1.35 - 1.74]	1.6 [1.48 - 1.94]	2.45 [1.98 - 2.51]
Blackpool	UK	16.7 [14.3 - 35.4]	11.9 [8.4 - 30.1]	6.6 [3.1 - 11.6]	0.92 [0.89 - 1.24]	1.74 [1.45 - 1.9]	1.74 [1.69 - 2.05]	2.64 [2.07 - 2.74]
Brighton and Hove	UK	18.6 [17 - 31.9]	18.4 [7.9 - 19.6]	7.6 [3.1 - 8.3]	1.15 [0.98 - 1.16]	1.74 [1.73 - 2.12]	1.94 [1.92 - 2.55]	2.43 [2.29 - 3.76]
Barnsley / Dearne Valley	UK	19.2 [15 - 21.1]	12.5 [7.3 - 22.1]	6.4 [2.6 - 9.1]	0.86 [0.85 - 0.92]	1.59 [1.37 - 1.7]	1.59 [1.46 - 1.92]	2.32 [1.94 - 2.39]
Birkenhead	UK	16.4 [14.6 - 31.4]	11.7 [8.2 - 27]	6.5 [3 - 10.7]	0.6 [0.6 - 0.81]	1.22 [0.95 - 1.25]	1.16 [1.12 - 1.48]	1.74 [1.39 - 1.78]
Burnley	UK	19.4 [16.1 - 21.6]	14 [8.1 - 20.7]	6.7 [2.9 - 9.3]	1 [1 - 1.01]	1.81 [1.57 - 2.07]	1.86 [1.71 - 2.17]	2.76 [2.19 - 2.8]
Bournemouth/Poole	UK	20.8 [18.6 - 30.9]	17.6 [8.8 - 19.4]	7.5 [3.1 - 8.1]	1.03 [0.87 - 1.18]	1.52 [1.52 - 1.93]	1.73 [1.67 - 2.3]	2.13 [2.03 - 3.38]
Bristol	UK	22.2 [20.3 - 28.6]	17.9 [9.8 - 29.2]	6.9 [3.7 - 11.2]	1.2 [1.11 - 1.3]	1.89 [1.81 - 1.99]	2.21 [1.8 - 2.35]	2.69 [2.67 - 3.39]
Burton upon Trent	UK	19.5 [15.8 - 21.1]	12.5 [8.5 - 22.8]	6.1 [3.2 - 10.3]	1.16 [1.11 - 1.22]	2.05 [1.94 - 2.11]	2.41 [1.82 - 2.42]	2.86 [2.36 - 2.96]
Basildon	UK	20.1 [17.3 - 20.3]	11.4 [7.8 - 21]	4.7 [3 - 8.6]	1.39 [1.3 - 1.4]	2.23 [2.17 - 2.24]	2.25 [2.05 - 2.71]	3.03 [2.75 - 3.55]
Basingstoke	UK	17.8 [17.7 - 22.4]	14.8 [8.7 - 17.3]	6.2 [3.2 - 7.7]	1.17 [1.14 - 1.28]	2.01 [1.93 - 2.05]	2.22 [1.94 - 2.41]	2.76 [2.57 - 3.43]
Chelmsford	UK	18.3 [17.1 - 25.1]	12.8 [7.7 - 18.3]	5 [3 - 7.6]	1.94 [1.92 - 2.08]	3.24 [3.07 - 3.28]	3.23 [2.96 - 3.99]	4.35 [3.92 - 5.11]
Cheltenham	UK	19 [14.5 - 20.6]	13.8 [7.7 - 17.1]	5.9 [3 - 8.1]	1.07 [1.05 - 1.1]	1.83 [1.83 - 1.95]	2.11 [1.88 - 2.27]	2.59 [2.38 - 3.23]
Chesterfield	UK	20.6 [15.1 - 21.1]	13.2 [7.5 - 21.9]	6.8 [2.7 - 8.6]	1.11 [1.08 - 1.17]	1.96 [1.74 - 2.1]	2.01 [1.83 - 2.34]	2.89 [2.42 - 2.96]
Colchester	UK	18.6 [14.5 - 19.7]	10.7 [7.6 - 19.7]	4.7 [3 - 8]	1.48 [1.44 - 1.51]	2.46 [2.32 - 2.51]	2.5 [2.29 - 3.01]	3.34 [2.98 - 3.88]
Cambridge	UK	16.2 [14.9 - 24.4]	9.9 [7.8 - 24.8]	4.5 [3.2 - 9.1]	1.46 [1.38 - 1.47]	2.28 [2.23 - 2.35]	2.4 [2.28 - 2.86]	3.21 [2.55 - 3.78]
Cardiff	UK	16.7 [16.3 - 23.6]	11.8 [8.6 - 28.4]	5.6 [3.3 - 10.3]	1.86 [1.76 - 1.93]	3.09 [2.82 - 3.14]	3.5 [2.87 - 3.55]	4.21 [4.07 - 5.16]
Crawley	UK	19.6 [17.4 - 22]	14 [8.2 - 18.9]	6.2 [3.3 - 8.5]	0.98 [0.9 - 1.05]	1.49 [1.48 - 1.81]	1.68 [1.57 - 2.16]	2.11 [1.88 - 2.64]
Coventry	UK	18.8 [15.3 - 19.3]	13 [8 - 19.2]	6.7 [3.1 - 9.1]	0.81 [0.8 - 0.87]	1.56 [1.55 - 1.57]	1.78 [1.32 - 1.81]	2.18 [1.74 - 2.46]
Doncaster	UK	19.4 [16.3 - 19.7]	12.8 [7.9 - 20.3]	6.2 [2.8 - 9.1]	0.96 [0.94 - 0.97]	1.65 [1.49 - 1.87]	1.72 [1.56 - 2.05]	2.49 [2.15 - 2.56]
Derby	UK	19.2 [14.2 - 21.7]	12.7 [7.3 - 23.3]	6.1 [2.8 - 10]	1.32 [1.27 - 1.35]	2.29 [2.16 - 2.41]	2.66 [2.03 - 2.79]	3.18 [2.65 - 3.3]
Eastbourne	UK	24.9 [16.5 - 30.4]	19.4 [7.8 - 22.4]	7.1 [3 - 9.7]	0.78 [0.77 - 0.79]	1.23 [1.16 - 1.39]	1.29 [1.23 - 1.66]	1.71 [1.63 - 2.42]
Exeter	UK	17.8 [17.2 - 22.8]	12.6 [8.5 - 30.1]	6 [3.2 - 11.2]	1.15 [1.02 - 1.19]	1.69 [1.52 - 2.02]	1.96 [1.53 - 2.41]	2.39 [2.3 - 3.48]
Farnborough / Aldershot	UK	18 [17.8 - 21.9]	14.5 [8.5 - 17.7]	6.4 [3.3 - 8]	1.25 [1.24 - 1.4]	2.11 [2.04 - 2.2]	2.43 [2.12 - 2.52]	2.9 [2.73 - 3.66]
Gloucester	UK	18.2 [16.7 - 27.1]	16.6 [8.4 - 17.5]	7.1 [3.2 - 8.4]	1.18 [1.17 - 1.19]	2 [1.94 - 2.11]	2.22 [2.1 - 2.38]	2.75 [2.55 - 3.37]
Grimsby	UK	19.4 [14.2 - 21.5]	12.5 [7 - 21.3]	6 [2.5 - 8.4]	0.84 [0.83 - 0.88]	1.45 [1.3 - 1.58]	1.49 [1.36 - 1.84]	2.1 [1.82 - 2.19]
High Wycombe	UK	18 [17.4 - 19.8]	13.8 [8.3 - 15.4]	6.1 [3.3 - 7.8]	0.98 [0.97 - 1.11]	1.66 [1.65 - 1.79]	1.9 [1.76 - 2]	2.32 [2.13 - 3]
Hastings	UK	22.8 [16.7 - 32.3]	17 [7.8 - 21.2]	6.5 [2.9 - 8.9]	1.16 [1.13 - 1.19]	1.87 [1.67 - 2.05]	1.85 [1.78 - 2.48]	2.46 [2.28 - 3.51]
Ipswich	UK	14.1 [11 - 24.4]	7.4 [5.3 - 23.2]	2.9 [2.4 - 8.9]	1.35 [1.29 - 1.36]	2.2 [2.13 - 2.51]	2.69 [2.11 - 2.92]	3.5 [2.38 - 3.7]
Kingston upon Hull	UK	19.9 [14.2 - 20.4]	12.7 [6.8 - 19.1]	6.1 [2.5 - 8.5]	1.09 [1.07 - 1.12]	1.78 [1.67 - 2.06]	1.91 [1.77 - 2.3]	2.73 [2.3 - 2.81]
Leicester	UK	18.8 [14.6 - 21.7]	12.4 [7.6 - 23.7]	5.9 [2.9 - 9.6]	1.34 [1.29 - 1.39]	2.43 [2.39 - 2.43]	2.71 [2.07 - 2.84]	3.27 [2.64 - 3.7]
Lincoln	UK	19.3 [14.4 - 19.9]	12.9 [7.1 - 20.9]	6.5 [2.6 - 8.6]	1.22 [1.21 - 1.26]	2.1 [1.95 - 2.33]	2.22 [2.04 - 2.67]	3.26 [2.63 - 3.3]
London	UK	18.6 [18.1 - 22]	14.1 [8.6 - 17.6]	6.1 [3.3 - 8.2]	1.68 [1.66 - 1.88]	2.82 [2.79 - 2.97]	3.22 [3.06 - 3.41]	3.96 [3.6 - 4.9]
Luton	UK	18.8 [16 - 23]	14.5 [8.5 - 18]	6.5 [3.2 - 8.2]	0.85 [0.8 - 0.85]	1.42 [1.39 - 1.51]	1.62 [1.49 - 1.72]	1.95 [1.83 - 2.41]
Liverpool	UK	16.7 [14.6 - 39]	11.9 [8.3 - 28.1]	6.4 [3 - 11.3]	0.54 [0.53 - 0.74]	1.1 [0.86 - 1.15]	1.05 [1.01 - 1.32]	1.57 [1.26 - 1.61]
Maidstone	UK	18 [17.6 - 20.6]	11.7 [8.2 - 17.1]	4.7 [3.2 - 7.6]	1.56 [1.56 - 1.64]	2.67 [2.56 - 2.71]	2.72 [2.45 - 3.27]	3.58 [3.27 - 4.28]
Medway Towns	UK	19.7 [17.8 - 24.7]	13.6 [7.9 - 19.9]	5.2 [3.2 - 8.5]	0.96 [0.89 - 0.99]	1.57 [1.45 - 1.63]	1.59 [1.47 - 1.92]	2.09 [1.93 - 2.53]
Milton Keynes	UK	17.9 [15.5 - 22.1]	14.4 [8.1 - 17]	6.3 [3.1 - 8.7]	1.88 [1.79 - 2]	3.43 [3.26 - 3.47]	3.63 [2.97 - 3.91]	4.5 [3.75 - 5.3]
Manchester	UK	19.9 [16.1 - 20.8]	13.7 [8.1 - 21.3]	6.6 [2.9 - 9.6]	1.21 [1.2 - 1.23]	2.41 [1.92 - 2.45]	2.22 [2.03 - 2.67]	3.34 [2.72 - 3.38]
Mansfield	UK	19.1 [16 - 19.4]	12.7 [7.9 - 20.2]	6.2 [2.8 - 9.2]	0.82 [0.82 - 0.83]	1.45 [1.27 - 1.61]	1.49 [1.36 - 1.82]	2.17 [1.78 - 2.23]
Northampton	UK	19.8 [15 - 20.4]	13 [7.9 - 22.2]	6.3 [3 - 9.6]	1.02 [1.01 - 1.06]	1.87 [1.82 - 1.89]	2.07 [1.61 - 2.13]	2.53 [2.07 - 2.92]
Norwich	UK	10.4 [10.4 - 23.8]	6.5 [5 - 23.5]	3.3 [2.3 - 8.2]	1.32 [1.32 - 1.34]	2.19 [1.99 - 2.5]	2.82 [2.03 - 2.84]	3.57 [2.26 - 3.67]
Nottingham	UK	19.4 [14.9 - 20.5]	12.5 [7.9 - 20.4]	6.3 [3 - 9.3]	0.9 [0.89 - 0.95]	1.67 [1.56 - 1.68]	1.89 [1.45 - 1.94]	2.28 [1.88 - 2.41]
Newport	UK	20.2 [15.5 - 24.1]	11.3 [10.2 - 28.3]	5.5 [3.8 - 10.1]	1.58 [1.4 - 1.68]	2.51 [2.23 - 2.61]	2.88 [2.27 - 2.9]	3.47 [3.13 - 4.13]
Oxford	UK	18.2 [17.8 - 21.1]	13.8 [8.5 - 18]	6.1 [3.2 - 8]	1.71 [1.68 - 1.86]	2.83 [2.72 - 2.88]	3.11 [2.94 - 3.38]	3.82 [3.49 - 4.74]
Paignton / Torquay	UK	19.3 [17.2 - 22.1]	11 [9 - 29.6]	5.4 [3.2 - 11.6]	1.37 [1.22 - 1.37]	2.05 [1.78 - 2.42]	2.38 [1.9 - 2.81]	2.94 [2.7 - 4.1]
Plymouth	UK	19.9 [19.6 - 21.1]	12.5 [9.5 - 29.2]	6 [3.6 - 10.9]	1.14 [0.94 - 1.17]	1.66 [1.47 - 2.07]	1.9 [1.6 - 2.59]	2.4 [2.31 - 3.58]
Preston	UK	21.4 [15.1 - 36]	14.3 [7.8 - 28.3]	6.7 [2.9 - 10.2]	1.35 [1.34 - 1.88]	2.4 [2.13 - 2.7]	2.55 [2.52 - 3.02]	3.76 [2.93 - 3.85]
Peterborough	UK	19.6 [14.8 - 21.2]	12.6 [7.6 - 22.9]	6.3 [2.9 - 9.4]	1.52 [1.46 - 1.6]	2.74 [2.73 - 2.74]	3.15 [2.34 - 3.19]	3.75 [3.16 - 4.18]
Reading	UK	19.9 [17.8 - 21.1]	13.9 [8.6 - 19]	6.1 [3.3 - 8.8]	1.47 [1.45 - 1.61]	2.37 [2.36 - 2.53]	2.75 [2.53 - 2.87]	3.28 [3.04 - 4.14]
Sheffield	UK	20 [15.7 - 20.2]	13.1 [7.8 - 20.3]	6.6 [2.8 - 8.8]	1.06 [1.04 - 1.07]	1.88 [1.66 - 2.1]	1.92 [1.77 - 2.33]	2.8 [2.34 - 2.89]
Slough	UK	17.4 [17.3 - 18.4]	12.1 [8.3 - 17.9]	5.2 [3.2 - 8]	1.42 [1.38 - 1.58]	2.34 [2.3 - 2.43]	2.61 [2.38 - 2.81]	3.3 [2.98 - 4]
Sunderland	UK	16.4 [15.9 - 22.8]	10.3 [7.9 - 17.3]	5.1 [2.8 - 7.5]	0.89 [0.87 - 0.92]	1.48 [1.36 - 1.88]	1.58 [1.39 - 2]	2.4 [1.73 - 2.42]
South Hampshire	UK	18.6 [16.4 - 26.3]	16.9 [7.7 - 17]	6.6 [2.9 - 7.9]	1.75 [1.47 - 1.77]	2.52 [2.46 - 3.12]	2.87 [2.71 - 3.68]	3.48 [3.23 - 5.26]
Southend-on-Sea	UK	18.1 [14.5 - 19.4]	10.6 [7.9 - 20.3]	4.5 [3 - 8.7]	1.57 [1.5 - 1.59]	2.54 [2.42 - 2.59]	2.53 [2.32 - 3.05]	3.48 [3.05 - 3.97]
Stoke-on-Trent	UK	20.1 [16.1 - 21]	14.1 [8.4 - 21.6]	6.8 [3.2 - 9.8]	0.81 [0.81 - 0.87]	1.61 [1.57 - 1.62]	1.79 [1.38 - 1.81]	2.28 [1.83 - 2.29]
Swindon	UK	19 [16.7 - 21]	13.9 [8 - 18.1]	6.1 [3.2 - 8.3]	1.15 [1.1 - 1.24]	1.92 [1.84 - 1.97]	2.17 [1.95 - 2.28]	2.69 [2.39 - 3.28]
Swansea	UK	17.2 [16.9 - 22.8]	11.8 [8.3 - 31.1]	5.8 [3.4 - 11.3]	1.21 [1.19 - 1.34]	2.05 [1.79 - 2.17]	2.28 [1.96 - 3.12]	2.97 [2.78 - 3.68]
Thanet	UK	13.7 [11 - 22.5]	6.2 [5 - 17.9]	2.8 [2.3 - 8.6]	1.13 [1.06 - 1.14]	1.87 [1.81 - 2.05]	2.39 [1.74 - 2.52]	2.92 [2.26 - 3.22]
Telford	UK	19.3 [15.7 - 21.1]	13 [8.2 - 22.1]	6.6 [3.1 - 10.9]	1.26 [1.25 - 1.3]	2.38 [2.29 - 2.42]	2.6 [2.03 - 2.66]	3.44 [2.7 - 3.73]
Teesside	UK	16.4 [14.5 - 23.3]	10.5 [7 - 18.3]	5.2 [2.6 - 7.7]	1.01 [0.99 - 1.09]	1.7 [1.57 - 1.7]	1.82 [1.56 - 2.28]	2.64 [1.99 - 2.7]
Tyneside	UK	17.1 [14.4 - 22.9]	10.5 [6.5 - 17.8]	5.2 [2.3 - 7.9]	0.93 [0.87 - 0.94]	1.48 [1.46 - 1.89]	1.89 [1.38 - 1.97]	2.39 [1.74 - 2.64]
Wigan	UK	20.6 [16.3 - 33.9]	14.2 [8.2 - 28.5]	6.9 [2.9 - 11]	1.08 [1.08 - 1.45]	2.15 [1.7 - 2.16]	2.05 [1.98 - 2.47]	3.02 [2.4 - 3.04]
Worcester	UK	19.3 [14.8 - 21.3]	14.4 [7.8 - 21.5]	6.3 [3 - 9]	0.87 [0.86 - 0.92]	1.61 [1.54 - 1.65]	1.77 [1.41 - 1.89]	2.14 [1.93 - 2.61]
Warrington	UK	19.7 [15.8 - 31.6]	12.8 [7.8 - 29.5]	6.5 [2.9 - 11.3]	0.96 [0.92 - 1.22]	1.84 [1.47 - 1.94]	1.71 [1.69 - 2.09]	2.56 [2.02 - 2.67]
West Midlands	UK	19.7 [15.3 - 20.4]	12.7 [8 - 21.5]	6.4 [3 - 9.5]	1.25 [1.22 - 1.3]	2.3 [2.28 - 2.35]	2.59 [1.96 - 2.64]	3.17 [2.59 - 3.68]
West Yorkshire	UK	20.5 [15.6 - 20.7]	13.7 [7.8 - 20.6]	6.6 [2.8 - 9.7]	0.65 [0.65 - 0.67]	1.12 [1.03 - 1.31]	1.21 [1.1 - 1.46]	1.74 [1.48 - 1.81]
York	UK	19.9 [14.4 - 20]	12.7 [7.1 - 19.7]	6.2 [2.6 - 8.6]	0.91 [0.91 - 0.94]	1.55 [1.44 - 1.74]	1.65 [1.52 - 2.03]	2.38 [2.03 - 2.46]
Montevideo	Uruguay	31.2 [31 - 51.5]	20.4 [18.8 - 25.2]	7.7 [6.3 - 9.9]	4.46 [4.34 - 4.48]	5.43 [4.71 - 5.46]	5.69 [5.44 - 5.83]	6.65 [6.54 - 7.33]
Augusta	USA	21.6 [6 - 27.8]	13.4 [2.6 - 16.1]	5.9 [1.2 - 7.3]	1.53 [1.5 - 1.76]	2.54 [2.39 - 2.62]	2.85 [2.73 - 3.12]	3.65 [3.48 - 4.24]
Akron	USA	14.5 [7.4 - 21.9]	7.3 [3.2 - 11.5]	3.2 [1.4 - 4.4]	2.11 [2.1 - 2.42]	3.2 [2.94 - 3.21]	3.46 [3.21 - 3.85]	4.88 [4.4 - 5.35]
Albany	USA	18.5 [5.1 - 19.7]	10 [2.3 - 10.5]	3.4 [1.2 - 4.1]	1.61 [1.55 - 1.82]	2.21 [2.18 - 2.49]	2.54 [2.45 - 3.11]	3.3 [3.08 - 4.09]
Albuquerque	USA	20.4 [20.2 - 44.6]	10.7 [8.9 - 18.7]	4.5 [3.6 - 6.3]	1.49 [1.36 - 1.56]	2.03 [1.85 - 2.05]	2.51 [2.24 - 2.66]	2.95 [2.87 - 2.96]
Allentown	USA	13.8 [4.5 - 19.2]	6.5 [2.1 - 11.9]	2.7 [1.1 - 4.1]	2.16 [1.99 - 2.24]	2.96 [2.83 - 3.27]	3.34 [3.02 - 4.2]	4.33 [3.87 - 5.85]
Anchorage	USA	30.2 [25.6 - 32.2]	14.7 [13 - 21.3]	7.8 [5.2 - 7.9]	2.61 [2.53 - 2.71]	3.37 [3.2 - 3.4]	3.7 [3.69 - 3.82]	4.83 [4.62 - 4.99]
Anaheim	USA	15.2 [14.6 - 34.7]	9 [7.8 - 15.4]	3.8 [3.3 - 4.6]	0.4 [0.34 - 0.49]	0.55 [0.47 - 0.58]	0.68 [0.54 - 0.69]	0.94 [0.7 - 0.95]
Ann Arbor	USA	14.9 [13.8 - 17.8]	7.7 [7.7 - 8.5]	2.9 [2.8 - 3.4]	1.7 [1.69 - 2.13]	2.39 [2.32 - 2.51]	2.73 [2.72 - 2.97]	3.62 [3.17 - 4.38]
Annandale	USA	12.7 [7.5 - 39.1]	6 [3.4 - 21.6]	2.5 [1.5 - 7.4]	0.92 [0.85 - 1.04]	1.34 [1.18 - 1.44]	1.42 [1.34 - 1.78]	1.95 [1.65 - 2.39]
Austin	USA	13.6 [7 - 18.9]	6.7 [3.6 - 7.4]	2.7 [1.9 - 3.5]	0.89 [0.82 - 0.98]	1.33 [1.23 - 1.43]	1.44 [1.43 - 1.66]	2.17 [1.87 - 2.3]
Atlantic City	USA	9.1 [6.2 - 13.1]	3.7 [2.4 - 5.5]	1.6 [1.2 - 1.7]	2.07 [1.99 - 2.22]	2.76 [2.57 - 3.48]	3.23 [2.77 - 4.34]	4.85 [3.58 - 5.74]
Atlanta	USA	18.2 [7.6 - 20.8]	11.3 [3.1 - 15.7]	5.4 [1.3 - 6.7]	0.82 [0.73 - 0.88]	1.29 [1.21 - 1.3]	1.55 [1.38 - 1.56]	2.02 [1.73 - 2.19]
Atzec	USA	17.5 [15.9 - 20.4]	9.2 [7.3 - 11.5]	4 [3.2 - 4.5]	0.93 [0.86 - 0.97]	1.26 [1.25 - 1.3]	1.54 [1.52 - 1.62]	2.13 [2.05 - 2.21]
bath	USA	11.6 [3.5 - 14.1]	4.5 [1.7 - 5.4]	1.9 [1.1 - 1.9]	2.11 [1.95 - 2.21]	3.12 [3.04 - 3.29]	3.66 [3.19 - 4]	4.93 [4.17 - 5.58]
Buffalo	USA	11.4 [7.4 - 18.6]	6.9 [3.1 - 9.9]	3.3 [1.4 - 3.6]	1.97 [1.91 - 2.04]	2.7 [2.59 - 2.85]	3.31 [3.01 - 3.52]	3.93 [3.86 - 4.88]
Bakersfield	USA	14.9 [8.6 - 25.5]	8.9 [4.1 - 12.7]	3.5 [1.7 - 3.8]	0.89 [0.89 - 1]	1.2 [1.17 - 1.21]	1.42 [1.35 - 1.46]	1.92 [1.84 - 1.94]
Boulder	USA	12.3 [11.8 - 14.1]	5 [4 - 6.3]	1.7 [1.6 - 2.8]	1.61 [1.39 - 1.92]	2.19 [2.15 - 2.3]	2.58 [2.46 - 2.81]	3.47 [3.14 - 3.61]
Baltimore	USA	13.7 [9.1 - 20.8]	6.4 [3.8 - 13.4]	2.7 [1.5 - 5]	1.82 [1.74 - 1.93]	2.76 [2.26 - 2.95]	2.94 [2.67 - 3.64]	4.03 [3.29 - 4.78]
Bangor	USA	16.9 [5.6 - 17.1]	7.6 [2.5 - 10.4]	2.3 [1.2 - 3.2]	2.14 [2.04 - 2.32]	2.97 [2.62 - 3.32]	3.75 [3.5 - 4.02]	4.43 [4.3 - 5.26]
Boise	USA	12.3 [7 - 23.1]	5.4 [3.5 - 8.4]	2 [1.5 - 2.7]	2.05 [2.03 - 2.45]	2.81 [2.73 - 3.11]	3.4 [3.33 - 3.46]	4.52 [4.41 - 4.71]
Bergen	USA	8.7 [4.4 - 18.8]	3.6 [2.1 - 9]	1.5 [1.1 - 2.6]	1.64 [1.52 - 1.66]	2.15 [2.13 - 2.62]	2.55 [2.3 - 3.36]	3.33 [2.99 - 4.49]
Burlington	USA	16.4 [7.9 - 20.8]	8.9 [2.9 - 10.4]	2.7 [1.3 - 3.8]	2.22 [2.16 - 2.27]	3.06 [2.77 - 3.12]	3.27 [3.13 - 4.06]	4.23 [3.9 - 5.62]
Birmingham	USA	17.6 [12.1 - 28.5]	12.2 [4.5 - 14.4]	5 [1.5 - 6.2]	2.09 [1.91 - 2.15]	3.19 [2.99 - 3.19]	3.47 [3.24 - 3.68]	4.42 [4.18 - 5.12]
Barnstable	USA	8.2 [5.1 - 20]	3.2 [2.3 - 6.9]	1.4 [1.2 - 2.1]	1.12 [0.93 - 1.21]	1.89 [1.35 - 2]	2.2 [1.56 - 2.33]	2.75 [2.12 - 3.09]
Brownsville	USA	5.1 [3.2 - 6.2]	2.5 [1.6 - 2.8]	1.3 [1.1 - 1.3]	0.97 [0.9 - 1]	1.43 [1.42 - 1.76]	1.83 [1.76 - 2.53]	2.55 [2.28 - 3.68]
Boston	USA	15.6 [6.2 - 22.5]	9 [2.8 - 9.9]	2.7 [1.3 - 4]	2.46 [2.43 - 2.5]	3.56 [3.17 - 3.86]	3.69 [3.51 - 4.72]	4.7 [4.4 - 6.69]
Baton Rouge	USA	9.9 [9.5 - 12.8]	5.2 [4.9 - 6]	2.3 [2.1 - 2.6]	1.81 [1.81 - 1.82]	2.45 [2.39 - 2.7]	2.96 [2.82 - 3.27]	3.95 [3.84 - 4.03]
Cedar Rapids	USA	23.3 [16.4 - 40]	10.9 [8.1 - 20.5]	4.1 [3.9 - 6.9]	2.69 [2.26 - 3.24]	3.35 [3.12 - 4.14]	4.01 [3.55 - 4.68]	4.43 [4.28 - 6.27]
Chicago	USA	17.9 [15.4 - 19.5]	10.2 [8.2 - 10.3]	3.5 [3.4 - 3.9]	1.66 [1.59 - 2.07]	2.45 [2.35 - 2.59]	2.85 [2.77 - 3.02]	3.29 [3.26 - 4.15]
Charlotte	USA	19.8 [5.5 - 33.3]	16.5 [2.4 - 17]	6.3 [1.2 - 6.4]	0.41 [0.39 - 0.49]	0.67 [0.58 - 0.68]	0.82 [0.67 - 0.87]	1.02 [0.92 - 1.21]
Charleston, SC	USA	14.9 [4.3 - 16.2]	6.9 [1.9 - 7.5]	2.5 [1.1 - 2.7]	0.73 [0.7 - 0.73]	1.07 [1.05 - 1.18]	1.23 [1.2 - 1.48]	1.61 [1.6 - 2.13]
Chatta	USA	18.3 [9.6 - 31.1]	11.4 [3.8 - 14.7]	5.4 [1.4 - 6.4]	1.19 [1.08 - 1.27]	1.72 [1.69 - 1.84]	1.99 [1.91 - 2.19]	2.49 [2.4 - 3.01]
Charleston, WV	USA	23.6 [5.8 - 27.1]	10.2 [2.6 - 14.9]	4.2 [1.2 - 5.3]	1.05 [1.02 - 1.34]	1.62 [1.52 - 1.66]	1.98 [1.61 - 2.07]	2.4 [2.33 - 2.93]
Columbus	USA	18.2 [8.8 - 20.4]	9 [3.8 - 9.3]	3.4 [1.5 - 3.6]	2.12 [1.97 - 2.14]	2.95 [2.89 - 3.27]	3.53 [3.3 - 4.2]	4.75 [3.92 - 4.9]
Colorado Spring	USA	26.2 [16.7 - 26.3]	9.5 [6.3 - 12.5]	2.7 [1.9 - 4.9]	2.35 [2.26 - 2.39]	3.02 [2.95 - 3.33]	3.57 [3.52 - 4]	4.45 [4.43 - 5.01]
Cleveland	USA	11.5 [6.6 - 13.5]	6.1 [3 - 6.8]	2.7 [1.3 - 3.1]	1.54 [1.46 - 1.78]	2.19 [2.15 - 2.35]	2.79 [2.32 - 2.8]	3.54 [3.46 - 3.85]
Cincinnati	USA	20.2 [11.6 - 21.2]	9.6 [4.5 - 11]	3.7 [1.6 - 4]	2.02 [1.87 - 2.02]	2.83 [2.73 - 2.84]	3.47 [3.16 - 3.61]	4.22 [3.94 - 4.82]
Canton	USA	14.4 [6.9 - 21.2]	7 [3.1 - 11.2]	3.1 [1.4 - 4.3]	1.83 [1.8 - 2.08]	2.73 [2.5 - 2.74]	2.96 [2.72 - 3.27]	4.08 [3.74 - 4.54]
Columbia	USA	20.4 [4.4 - 30]	15.9 [2.1 - 15.9]	6.1 [1.1 - 6.1]	0.91 [0.91 - 1.15]	1.46 [1.37 - 1.64]	1.95 [1.55 - 2]	2.39 [2.17 - 2.62]
Carlisle	USA	14.8 [4.9 - 23.7]	7 [2.1 - 14.9]	2.9 [1.1 - 5.2]	1.27 [1.24 - 1.42]	1.86 [1.77 - 2.06]	2.11 [2.09 - 2.59]	2.71 [2.57 - 3.73]
Corpus Christi	USA	5.4 [5 - 5.7]	2.5 [2.4 - 2.6]	1.3 [1.3 - 1.3]	0.64 [0.59 - 0.64]	1.01 [0.99 - 1.11]	1.22 [1.17 - 1.28]	1.68 [1.58 - 1.76]
Davis	USA	17.5 [7.1 - 17.6]	6.4 [3.6 - 8.1]	2.3 [1.7 - 2.9]	2.02 [1.87 - 2.17]	2.79 [2.69 - 2.81]	3.24 [3.07 - 3.57]	4.39 [4.34 - 4.39]
Dallas	USA	20.1 [16.7 - 22.2]	9.9 [9.5 - 9.9]	3.8 [3.6 - 5.2]	1.66 [1.46 - 1.7]	2.15 [1.94 - 2.38]	2.54 [2.27 - 2.63]	3.11 [2.8 - 3.38]
Denver	USA	13.2 [11.6 - 27.5]	5.9 [4.9 - 10]	2.7 [1.7 - 2.9]	2.37 [2.06 - 2.38]	2.92 [2.91 - 3.13]	3.55 [3.48 - 3.94]	4.56 [4.53 - 5.06]
Dodge	USA	20.8 [20 - 22]	11.5 [9.8 - 11.8]	3.8 [3.5 - 5]	1.82 [1.7 - 2.1]	2.36 [2.12 - 2.99]	2.92 [2.53 - 3.44]	3.04 [3.04 - 4.61]
Dover	USA	6.1 [5.5 - 14.1]	2.6 [2.2 - 6.5]	1.3 [1.1 - 2.8]	1.49 [1.47 - 1.76]	2.28 [2.11 - 2.51]	2.87 [2.27 - 3.03]	3.71 [3.13 - 4]
Durham	USA	20.8 [6.1 - 24.4]	9.6 [2.5 - 16.3]	3.9 [1.2 - 6.9]	1.94 [1.93 - 2.26]	2.97 [2.78 - 3.07]	3.27 [3.17 - 3.7]	4.08 [3.86 - 4.95]
Des Moines	USA	25.5 [16.8 - 38.1]	10.4 [8.4 - 18.3]	3.9 [3.8 - 5.9]	2.37 [1.96 - 2.66]	3.03 [2.77 - 3.56]	3.48 [3.26 - 3.88]	3.88 [3.8 - 5.48]
Detroit	USA	11.4 [7.8 - 15.4]	5.9 [3.4 - 7.8]	2.6 [1.4 - 2.9]	1.91 [1.82 - 2.22]	2.75 [2.58 - 2.78]	3.27 [2.97 - 3.54]	4.26 [3.96 - 4.69]
Davenport	USA	24.1 [17.6 - 33.3]	10.2 [8.7 - 20.7]	4.2 [3.8 - 7.6]	2.76 [2.45 - 3.55]	3.65 [3.35 - 4.17]	4.33 [3.81 - 4.85]	4.75 [4.67 - 6.59]
Daytona Beach	USA	5.9 [4.7 - 10.5]	2.3 [2.3 - 3.8]	1.2 [1.1 - 1.6]	0.58 [0.5 - 0.65]	1.05 [0.73 - 1.15]	1.3 [0.94 - 1.62]	2.05 [1.44 - 2.27]
Dayton	USA	18.6 [18 - 21.3]	9.6 [8.8 - 9.6]	3.5 [2.9 - 3.8]	1.85 [1.67 - 2.03]	2.56 [2.3 - 2.58]	3.13 [2.62 - 3.32]	3.77 [3.13 - 4.35]
El Centro	USA	14.4 [9 - 16.9]	6.3 [4.2 - 8.5]	2.1 [1.7 - 3.2]	1.2 [1.16 - 1.2]	1.64 [1.55 - 1.67]	1.99 [1.91 - 2.01]	2.54 [2.51 - 2.57]
Elkhart	USA	18.8 [14.9 - 21.1]	8.9 [8.1 - 10.5]	3.5 [3.4 - 3.7]	2.14 [1.92 - 2.49]	2.93 [2.59 - 3.32]	2.99 [2.93 - 3.81]	4.09 [3.45 - 5.45]
El Paso	USA	15.2 [12.8 - 15.9]	7.9 [4.7 - 8.2]	3.1 [2 - 3.2]	1.18 [1.12 - 1.24]	1.63 [1.53 - 1.8]	1.98 [1.81 - 2.13]	2.52 [2.46 - 2.77]
Elizabeth	USA	8.5 [4.5 - 19.5]	3.5 [2.1 - 9]	1.5 [1.1 - 2.6]	1.73 [1.62 - 1.77]	2.36 [2.32 - 2.83]	2.78 [2.48 - 3.67]	3.68 [3.23 - 4.96]
Erie	USA	9 [6.9 - 18.2]	5 [2.9 - 9.6]	2.4 [1.3 - 3.5]	1.6 [1.54 - 1.77]	2.33 [2 - 2.35]	2.85 [2.57 - 2.95]	3.66 [3.52 - 4.02]
Essex	USA	8.6 [4.4 - 21]	3.6 [2.1 - 9.1]	1.5 [1.1 - 2.5]	2.09 [1.97 - 2.14]	2.74 [2.73 - 3.35]	3.2 [2.91 - 4.33]	4.21 [3.74 - 5.73]
Eugene	USA	21.3 [14.6 - 23.7]	8.4 [6.8 - 9.7]	2.3 [2.3 - 3]	1.13 [1.09 - 1.17]	1.42 [1.32 - 1.52]	1.72 [1.66 - 1.85]	2.37 [1.97 - 2.46]
Evansville	USA	20.8 [16.4 - 34.5]	12.6 [7.8 - 14.6]	4.7 [3.2 - 6.1]	2.37 [2.28 - 3.02]	3.24 [3.1 - 3.5]	4.06 [3.8 - 4.31]	4.78 [4.78 - 5.73]
Everett	USA	29 [18.2 - 32.7]	13.2 [8.8 - 14.7]	3.4 [3 - 3.9]	0.75 [0.75 - 0.86]	0.98 [0.97 - 1]	1.28 [1.26 - 1.29]	1.6 [1.51 - 1.6]
Fargo	USA	21.9 [21.6 - 32.3]	13.8 [9.8 - 15.4]	4.2 [4 - 4.4]	2.09 [1.81 - 2.43]	2.76 [2.43 - 3.15]	3.34 [2.63 - 3.4]	3.74 [3.37 - 4.96]
Flint	USA	15.6 [11.8 - 15.6]	7.9 [6.6 - 8.6]	2.9 [2.8 - 3.5]	2.1 [1.98 - 2.64]	2.87 [2.7 - 3.08]	3.42 [3.34 - 3.67]	4.5 [3.61 - 5.37]
Fresno	USA	17.3 [9.9 - 25.8]	8.5 [4.5 - 9.3]	2.5 [1.9 - 3.3]	0.95 [0.9 - 1.07]	1.3 [1.21 - 1.38]	1.6 [1.36 - 1.64]	1.97 [1.86 - 2.17]
Fort Lauderdale	USA	4.7 [3.4 - 8.5]	2 [1.8 - 2.7]	1.1 [1.1 - 1.2]	1.44 [1.14 - 1.54]	2.83 [2.03 - 2.96]	3.57 [2.61 - 3.59]	4.97 [3.68 - 5.17]
Fort Myers	USA	7.6 [7.5 - 9.9]	3.1 [3.1 - 3.1]	1.3 [1.3 - 1.3]	0.5 [0.49 - 0.61]	0.77 [0.6 - 1.03]	1 [0.77 - 1.33]	1.59 [1.1 - 1.92]
Fort Pierce	USA	9 [5.2 - 10]	3.2 [2.3 - 5.4]	1.3 [1.1 - 2.1]	0.48 [0.41 - 0.51]	0.8 [0.5 - 0.83]	1.07 [0.65 - 1.1]	1.39 [0.95 - 1.62]
Fort Worth	USA	20.7 [14.8 - 21.4]	10 [8.2 - 10]	4.2 [3.7 - 4.4]	1.53 [1.38 - 1.61]	2.03 [1.82 - 2.26]	2.4 [2.15 - 2.44]	3.21 [2.66 - 3.25]
Fort Wayne	USA	20.9 [15.8 - 35]	8.8 [8.5 - 20.2]	3.7 [3.4 - 7.8]	2 [1.84 - 2.85]	2.75 [2.46 - 3.13]	2.88 [2.79 - 3.64]	3.98 [3.31 - 5.14]
Fayetville	USA	20.5 [6 - 23.3]	9.3 [2.6 - 14.7]	3.8 [1.2 - 5.7]	2.73 [2.66 - 3.15]	4.23 [3.59 - 4.27]	4.45 [4.41 - 5.16]	5.89 [5.66 - 6.98]
Gary	USA	19.7 [15 - 21.8]	9.4 [8.2 - 10.5]	3.5 [3.5 - 3.9]	0.94 [0.88 - 1.1]	1.33 [1.25 - 1.38]	1.46 [1.37 - 1.66]	1.95 [1.75 - 2.38]
Green Bay	USA	16.7 [9.4 - 24]	8.8 [4.6 - 11.3]	3 [1.7 - 4.9]	1.53 [1.51 - 1.69]	2.17 [2.09 - 2.34]	2.52 [2.38 - 2.73]	3.16 [3.11 - 3.87]
Greensburg	USA	15.1 [5 - 32.1]	7.3 [2.3 - 19.4]	3.2 [1.2 - 6.8]	0.69 [0.68 - 0.87]	1.05 [0.98 - 1.1]	1.16 [1.09 - 1.37]	1.48 [1.38 - 2]
Grand Heaven	USA	15 [9.7 - 15.9]	6.7 [5.1 - 8.3]	2.6 [2.2 - 2.9]	2.04 [1.94 - 2.14]	3 [2.44 - 3.03]	3.46 [2.69 - 3.81]	4.3 [3.69 - 5.03]
Grand Junctio	USA	13.3 [9 - 16.2]	6.7 [4.6 - 8.5]	2.8 [2.1 - 3.7]	1.04 [1.02 - 1.05]	1.48 [1.39 - 1.55]	1.75 [1.69 - 1.82]	2.4 [2.19 - 2.44]
Grand Rapids	USA	14.9 [10.3 - 15.9]	6.7 [5.1 - 7.4]	2.6 [2.2 - 2.8]	1.21 [1.15 - 1.27]	1.76 [1.43 - 1.8]	2.01 [1.59 - 2.25]	2.52 [2.23 - 2.97]
Greensboro	USA	22.7 [5.1 - 24]	9.2 [2.3 - 13.3]	3.8 [1.1 - 5.3]	0.87 [0.8 - 0.97]	1.32 [1.21 - 1.36]	1.43 [1.26 - 1.65]	1.77 [1.63 - 2.33]
Greenville	USA	20.8 [5.3 - 27.1]	14.8 [2.3 - 14.8]	6 [1.2 - 6.3]	1.6 [1.51 - 1.88]	2.44 [2.37 - 2.5]	2.97 [2.58 - 3]	3.54 [3.23 - 4.09]
Gasinesville	USA	11.1 [6.5 - 20.5]	3.9 [3.1 - 11.7]	1.6 [1.3 - 3.8]	0.75 [0.62 - 0.76]	1.18 [0.89 - 1.2]	1.46 [1.12 - 1.47]	1.84 [1.71 - 2.3]
Gettysburg	USA	15.2 [5.1 - 21.8]	7.4 [2.2 - 13.5]	3 [1.1 - 5.2]	1.52 [1.48 - 1.69]	2.51 [2.12 - 2.67]	2.76 [2.47 - 3.13]	3.83 [3.06 - 4.48]
Hicory	USA	20.4 [5.7 - 27.3]	14.5 [2.4 - 15.2]	5.7 [1.2 - 5.8]	1.49 [1.39 - 1.64]	2.26 [2.19 - 2.33]	2.89 [2.4 - 2.93]	3.45 [2.91 - 3.92]
Holland	USA	15.5 [15.4 - 17.5]	8.4 [6.4 - 9.6]	3.1 [2.1 - 3.8]	1.55 [1.54 - 1.68]	2.1 [1.92 - 2.36]	2.43 [2.11 - 2.72]	2.88 [2.88 - 3.96]
Honolulu	USA	10 [7.8 - 10.9]	4.5 [3.2 - 4.6]	1.9 [1.5 - 2]	1.19 [1.14 - 1.3]	1.68 [1.61 - 1.82]	1.96 [1.89 - 2.14]	2.58 [2.49 - 2.73]
Harrisburg	USA	14.4 [4.9 - 20.6]	6.7 [2.1 - 13.3]	2.9 [1.1 - 5]	0.88 [0.86 - 0.96]	1.29 [1.24 - 1.45]	1.46 [1.45 - 1.81]	1.91 [1.82 - 2.65]
Hartford	USA	9.3 [6.5 - 18.4]	3.7 [2.8 - 9.1]	1.6 [1.3 - 2.7]	2.43 [2.17 - 2.45]	3.27 [3.08 - 3.47]	3.83 [3.39 - 4.46]	5.19 [4.39 - 6.11]
Houston	USA	7.5 [4.3 - 7.7]	2.7 [2.2 - 4]	1.3 [1.2 - 2]	0.62 [0.51 - 0.67]	1.12 [0.73 - 1.21]	1.27 [0.91 - 1.53]	1.68 [1.36 - 2.09]
Indianapolis	USA	18.9 [16.8 - 20.1]	9.7 [8.7 - 9.9]	3.7 [3.4 - 3.9]	1.55 [1.38 - 1.75]	2.14 [1.96 - 2.15]	2.53 [2.11 - 2.64]	2.8 [2.73 - 3.72]
Iowa city	USA	22.4 [18.3 - 44.4]	9.6 [8.4 - 22.5]	4 [3.6 - 7.1]	1.79 [1.42 - 2.11]	2.15 [1.99 - 2.75]	2.51 [2.27 - 3.07]	2.87 [2.84 - 4.02]
Jacksonville	USA	19.1 [10.3 - 27.3]	9 [3.7 - 14.2]	3.3 [1.3 - 6.2]	1.17 [1.12 - 1.33]	1.86 [1.66 - 2.08]	2.1 [1.97 - 2.66]	3.03 [2.92 - 3.77]
Jersy city	USA	8.8 [4.3 - 10.7]	3.6 [2.1 - 5.4]	1.5 [1.1 - 2.1]	2.38 [2.24 - 2.39]	3.84 [3.16 - 3.95]	4.82 [3.69 - 5.17]	6.36 [4.96 - 6.62]
Klamath	USA	17.2 [15.3 - 19.7]	7.1 [5.7 - 7.6]	2.3 [2.2 - 2.3]	1.18 [1.08 - 1.28]	1.44 [1.35 - 1.7]	1.8 [1.79 - 1.85]	2.34 [2.23 - 2.46]
Kalamazoo	USA	15.5 [14.7 - 16.7]	8.2 [7.3 - 9.5]	3.3 [2.8 - 3.7]	1.63 [1.61 - 1.8]	2.18 [2.03 - 2.51]	2.51 [2.26 - 2.9]	3.13 [3.03 - 4.24]
Kenosha	USA	16.1 [15.9 - 17]	8.7 [6.7 - 9]	3 [2 - 4.1]	2.15 [2.06 - 2.15]	2.91 [2.9 - 3.05]	3.54 [3.36 - 3.59]	4.03 [4.01 - 4.76]
Kansas	USA	30.7 [22.7 - 31.1]	16.2 [10.4 - 18.1]	6.6 [3.7 - 8.2]	3.19 [2.53 - 3.27]	4.14 [3.38 - 4.17]	4.68 [4.64 - 5.15]	5.64 [5.32 - 6.56]
Knoxville	USA	17.3 [9 - 24.3]	10 [3.5 - 13.8]	4.3 [1.3 - 5.8]	1.57 [1.35 - 1.61]	2.2 [2.15 - 2.27]	2.65 [2.38 - 2.83]	3.73 [3.11 - 3.86]
Lafayette, IN	USA	18 [16.9 - 20.4]	9.4 [8.7 - 9.5]	3.7 [3.3 - 3.7]	1.61 [1.56 - 1.99]	2.26 [2.24 - 2.32]	2.43 [2.32 - 2.74]	3.24 [3.15 - 3.96]
Lafayette, LA	USA	9.5 [5.8 - 10.3]	4.7 [2.4 - 5.6]	2 [1.2 - 2.9]	0.7 [0.69 - 0.71]	0.99 [0.98 - 1.22]	1.2 [1.15 - 1.35]	1.67 [1.64 - 1.84]
Lake charles	USA	6.3 [6.3 - 6.8]	2.9 [2.6 - 3.6]	1.4 [1.2 - 1.8]	1.03 [0.96 - 1.04]	1.45 [1.43 - 1.84]	1.87 [1.76 - 2.15]	2.45 [2.39 - 2.68]
Lakeland	USA	11.2 [5.5 - 20.5]	3.4 [2.5 - 11.6]	1.3 [1.2 - 3.8]	0.55 [0.47 - 0.57]	0.86 [0.67 - 0.89]	1.09 [0.84 - 1.12]	1.35 [1.18 - 1.65]
Lancaster	USA	13.1 [13 - 21.4]	6.2 [4.1 - 13.5]	2.7 [1.5 - 4.9]	1.2 [1.12 - 1.32]	1.52 [1.5 - 1.84]	1.77 [1.72 - 2.38]	2.26 [2.13 - 3.26]
Lansing	USA	15.6 [13.1 - 17.2]	8 [7.2 - 8.3]	2.9 [2.6 - 3.2]	2.2 [2.06 - 2.6]	2.94 [2.83 - 3.28]	3.33 [3.3 - 3.77]	4.46 [3.91 - 5.5]
Logan	USA	17.5 [6.6 - 21.3]	9.8 [3 - 11]	3 [1.4 - 4.2]	1.54 [1.54 - 1.62]	2.31 [2.03 - 2.55]	2.4 [2.24 - 3.23]	3.14 [2.88 - 4.74]
Louisville	USA	17.8 [13.4 - 18.4]	8.5 [8.1 - 9.3]	3.4 [2.5 - 3.5]	1.9 [1.81 - 2.07]	2.63 [2.49 - 2.65]	3.11 [3.04 - 3.21]	3.7 [3.44 - 4.49]
La Porte	USA	21.1 [15.3 - 21.3]	9.1 [8.5 - 12.1]	3.8 [3.5 - 3.9]	0.73 [0.66 - 0.88]	1.02 [0.9 - 1.04]	1.08 [1.05 - 1.26]	1.52 [1.27 - 1.84]
Los Angeles	USA	15.4 [12.7 - 27.1]	9.6 [6.1 - 15.6]	3.8 [2.4 - 4.5]	0.78 [0.67 - 0.85]	0.98 [0.92 - 1.11]	1.23 [1.06 - 1.3]	1.72 [1.35 - 1.73]
Las Vegas	USA	11.8 [7.3 - 15.1]	6.7 [3.3 - 7.2]	2.2 [1.7 - 2.5]	1 [0.95 - 1.04]	1.36 [1.26 - 1.38]	1.52 [1.51 - 1.71]	2.09 [2.04 - 2.16]
Little Rock	USA	27.3 [13.8 - 28.6]	11.8 [9.9 - 13.6]	4.8 [4.6 - 5.9]	2.31 [1.87 - 2.43]	2.89 [2.66 - 3.27]	3.57 [3.18 - 3.68]	4.52 [3.72 - 4.77]
Macon	USA	20.6 [5.5 - 20.7]	11.8 [2.5 - 15.4]	5.1 [1.2 - 6.3]	1.14 [1.11 - 1.45]	1.87 [1.83 - 2.09]	2.31 [2.19 - 2.31]	3.02 [2.89 - 3.33]
McAllen	USA	8.2 [5.8 - 14.8]	3.7 [2.5 - 5.2]	1.6 [1.3 - 1.8]	0.28 [0.25 - 0.31]	0.49 [0.4 - 0.5]	0.56 [0.51 - 0.61]	0.81 [0.75 - 0.87]
Middles	USA	13.7 [4.5 - 20.6]	6.5 [2.1 - 9.1]	2.7 [1.1 - 2.8]	1.43 [1.36 - 1.45]	1.88 [1.87 - 2.24]	2.22 [2.02 - 2.87]	2.95 [2.6 - 4.02]
Middletown	USA	9.4 [4.6 - 18.8]	3.7 [2.1 - 9.4]	1.6 [1.1 - 2.7]	1.68 [1.59 - 1.71]	2.28 [2.26 - 2.65]	2.61 [2.56 - 3.42]	3.54 [3.1 - 4.74]
Medford	USA	15.3 [14.1 - 20]	6.4 [5.7 - 9]	2.3 [2 - 2.8]	1.21 [1.14 - 1.23]	1.55 [1.37 - 1.69]	1.93 [1.6 - 1.94]	2.52 [1.93 - 2.54]
Madison, IL	USA	18.5 [17.4 - 32.6]	8.9 [8.5 - 18]	4.1 [3.2 - 5.9]	1.99 [1.83 - 2.23]	2.6 [2.45 - 3.37]	3.06 [2.9 - 3.66]	3.31 [3.28 - 4.92]
Modesto	USA	16.6 [10.4 - 20.8]	6.7 [4.9 - 9.2]	2.1 [2 - 3.3]	1.08 [1.01 - 1.1]	1.45 [1.29 - 1.56]	1.61 [1.58 - 1.76]	1.98 [1.94 - 2.22]
Madison, WI	USA	19.2 [17.3 - 33.3]	9.5 [8.5 - 18.2]	4.1 [3.4 - 6.2]	2.07 [1.92 - 2.38]	2.71 [2.62 - 3.62]	3.31 [3.1 - 3.93]	3.55 [3.54 - 5.31]
Miami	USA	4.3 [3.5 - 4.6]	1.8 [1.7 - 1.9]	1.1 [1.1 - 1.1]	1.48 [1.09 - 1.55]	2.59 [1.63 - 2.68]	3.25 [2.23 - 3.28]	4.49 [3.28 - 4.7]
Melbourne	USA	8.8 [4.9 - 11.6]	3.4 [2.3 - 4.1]	1.4 [1.2 - 1.6]	1.19 [0.89 - 1.2]	1.96 [1.26 - 2.05]	2.51 [1.6 - 2.54]	3.59 [2.43 - 3.81]
Milwauke	USA	18.9 [16.5 - 21]	10.1 [6.7 - 10.4]	3.2 [2.1 - 4.7]	1.65 [1.62 - 1.68]	2.28 [2.13 - 2.38]	2.76 [2.49 - 2.82]	3.08 [2.98 - 3.67]
Memphis	USA	24.8 [24.2 - 35.1]	18.6 [11.7 - 18.9]	6.8 [5 - 9.6]	1.32 [1.09 - 1.43]	1.59 [1.56 - 2.09]	1.85 [1.79 - 2.42]	2.27 [2.26 - 2.55]
Monmouth	USA	8.8 [4.6 - 13]	3.6 [2.1 - 5.6]	1.6 [1.1 - 1.7]	1.02 [1.02 - 1.06]	1.4 [1.32 - 1.7]	1.64 [1.41 - 2.2]	2.46 [1.85 - 3.05]
Minneapolis	USA	27.8 [15.5 - 28.6]	13.5 [7.6 - 18.9]	4.3 [4.2 - 4.6]	2.5 [2.14 - 2.85]	2.98 [2.98 - 3.81]	3.72 [3.47 - 4.24]	4.26 [3.57 - 5.89]
Montgomery	USA	17.1 [11.8 - 23.8]	10.6 [4.4 - 12.1]	4.4 [1.5 - 5.1]	1.43 [1.4 - 1.48]	2.18 [2.15 - 2.19]	2.35 [2.25 - 2.72]	3 [2.88 - 3.32]
Mobile	USA	8.8 [6.3 - 15.8]	3.5 [2.5 - 8.9]	1.3 [1.2 - 3.3]	0.49 [0.49 - 0.51]	0.78 [0.67 - 0.83]	0.87 [0.81 - 0.98]	1.13 [1.13 - 1.46]
Monroe	USA	18.5 [10.1 - 28.4]	8.1 [5.3 - 12.3]	3.2 [2.6 - 4.7]	2.6 [2.34 - 3.15]	3.7 [3.64 - 4.3]	4.59 [4.19 - 4.94]	5.48 [4.95 - 5.91]
Mercer	USA	9.5 [6.7 - 14.8]	5 [3 - 7.6]	2.4 [1.3 - 3.3]	1.46 [1.4 - 1.59]	2.22 [2.09 - 2.27]	2.83 [2.29 - 2.99]	3.56 [3.53 - 4.04]
Marlborough	USA	11.8 [9 - 36]	5.8 [3.8 - 21.4]	2.5 [1.5 - 7.2]	1.33 [1.19 - 1.45]	1.91 [1.63 - 2.04]	2.03 [1.89 - 2.52]	2.79 [2.34 - 3.32]
Muskegon	USA	15.4 [9.9 - 15.9]	6.6 [4.9 - 8.2]	2.5 [2.1 - 2.9]	1.93 [1.88 - 2.04]	2.88 [2.34 - 2.88]	3.3 [2.55 - 3.63]	4.12 [3.55 - 4.76]
Muncie	USA	20 [18.2 - 21.2]	9.6 [9.4 - 9.9]	3.6 [3.4 - 3.6]	2.54 [2.41 - 3.11]	3.46 [3.45 - 3.9]	3.68 [3.47 - 4.44]	4.72 [4.67 - 6.34]
Myrtle Beach	USA	13.8 [4.3 - 26]	7.2 [1.9 - 10.1]	2.4 [1.1 - 4.2]	1.24 [1.23 - 1.24]	1.83 [1.69 - 1.91]	2.09 [2.07 - 2.47]	2.8 [2.78 - 3.7]
Nashua	USA	15.9 [7.1 - 20.4]	9.1 [2.8 - 10.2]	2.8 [1.3 - 3.7]	1.57 [1.55 - 1.61]	2.27 [2.08 - 2.32]	2.47 [2.28 - 2.97]	3.13 [2.88 - 4.14]
Nassau	USA	9.1 [5.6 - 11.7]	3.8 [2.5 - 5.9]	1.6 [1.2 - 2.2]	0.87 [0.82 - 1.03]	1.47 [1.19 - 1.7]	1.87 [1.42 - 2.1]	2.52 [1.94 - 2.6]
Niles	USA	19 [15.5 - 21.3]	8.9 [8.1 - 11.1]	3.6 [3.5 - 3.7]	1.86 [1.85 - 2.44]	2.75 [2.56 - 2.85]	2.94 [2.89 - 3.19]	4.06 [3.45 - 4.62]
Norfolk	USA	12.5 [4.2 - 29.1]	6 [2 - 15.7]	2.5 [1.1 - 4.9]	1.03 [1.01 - 1.16]	1.46 [1.44 - 1.68]	1.54 [1.53 - 1.99]	2.14 [1.99 - 2.74]
Nashville	USA	17.9 [11 - 35.7]	9 [5.8 - 15.6]	3.9 [2 - 6.5]	1.95 [1.86 - 2.03]	2.83 [2.59 - 3.11]	3.28 [3.14 - 3.36]	4.23 [3.96 - 4.68]
Newburgh	USA	9.3 [5 - 19.9]	3.7 [2.2 - 8.9]	1.5 [1.1 - 2.6]	1.48 [1.33 - 1.52]	2 [1.98 - 2.12]	2.28 [2.26 - 2.68]	3.09 [2.75 - 3.59]
New Haven	USA	8.9 [6.2 - 19.5]	3.7 [2.6 - 10.3]	1.6 [1.3 - 3.1]	0.38 [0.38 - 0.4]	0.51 [0.46 - 0.65]	0.6 [0.52 - 0.77]	0.83 [0.69 - 1.08]
New London	USA	8.6 [5.6 - 16.2]	3.6 [2.4 - 6.8]	1.5 [1.2 - 2.1]	3.08 [2.78 - 3.09]	3.86 [3.73 - 5.16]	4.33 [4.02 - 6.15]	6.21 [5.32 - 8.33]
New Orleans	USA	6.3 [4.5 - 8.7]	2.6 [2.1 - 3.3]	1.2 [1.2 - 1.4]	1.76 [1.44 - 1.83]	2.5 [2.17 - 3.3]	3.04 [2.66 - 3.98]	3.92 [3.72 - 5.26]
Newark	USA	9.2 [4.5 - 18.9]	3.7 [2.1 - 9.1]	1.6 [1.1 - 2.7]	2.41 [2.25 - 2.45]	3.22 [3.17 - 3.96]	3.78 [3.44 - 5.06]	5.04 [4.42 - 6.75]
New York	USA	9.1 [4.5 - 10.7]	3.7 [2.1 - 5.5]	1.5 [1.1 - 2.1]	2.54 [2.36 - 2.57]	4.04 [3.34 - 4.13]	5.07 [3.87 - 5.37]	6.58 [5.18 - 6.87]
Ocala	USA	10.9 [7.3 - 22.5]	3.9 [3.4 - 12.9]	1.6 [1.4 - 4.1]	0.71 [0.59 - 0.75]	1.19 [0.88 - 1.23]	1.47 [1.16 - 1.51]	1.87 [1.77 - 2.35]
Oklahoma	USA	27.2 [17.7 - 38.4]	15.7 [10.9 - 19.8]	6.3 [6.2 - 7.1]	0.71 [0.69 - 0.86]	0.99 [0.9 - 1.05]	1.13 [1.1 - 1.15]	1.37 [1.34 - 1.46]
Oakland	USA	17.5 [10.9 - 22.2]	6.7 [4.6 - 13.1]	2.3 [1.8 - 4.5]	0.48 [0.45 - 0.49]	0.65 [0.58 - 0.78]	0.76 [0.7 - 0.86]	1.1 [0.93 - 1.23]
Omaha	USA	22.6 [22.4 - 26.7]	10.8 [10.5 - 13.8]	3.8 [3.8 - 5.9]	3.77 [2.96 - 4.02]	4.92 [3.95 - 4.94]	5.54 [4.84 - 5.81]	5.53 [5.41 - 7.85]
Orlando	USA	6.7 [5.8 - 10.9]	3.2 [2.4 - 3.9]	1.3 [1.2 - 1.6]	0.75 [0.61 - 0.8]	1.24 [0.88 - 1.4]	1.51 [1.13 - 1.97]	2.38 [1.75 - 2.82]
Ottawa	USA	16.3 [10.7 - 19.6]	8.6 [4 - 10.8]	3.6 [1.5 - 3.9]	1.19 [1.18 - 1.43]	1.62 [1.54 - 1.8]	2.1 [2.07 - 2.24]	2.57 [2.49 - 2.93]
Philadelphia	USA	13.9 [6.4 - 18.3]	6.5 [2.5 - 11.4]	2.7 [1.2 - 4.1]	1.85 [1.85 - 1.9]	3 [2.44 - 3.13]	3.26 [2.62 - 4.06]	4.42 [3.41 - 5.48]
Phoenix	USA	7.8 [7.2 - 13.3]	3.2 [3.1 - 6.2]	1.4 [1.4 - 2.4]	0.77 [0.73 - 0.82]	1.12 [1.11 - 1.14]	1.32 [1.27 - 1.32]	1.73 [1.72 - 1.79]
Palmbeach	USA	8.4 [3.9 - 11.6]	3.5 [1.8 - 4.7]	1.4 [1.1 - 1.8]	1.29 [1.25 - 1.39]	1.82 [1.46 - 1.94]	2.34 [1.62 - 2.43]	2.91 [2.19 - 3.3]
Plymouth	USA	19.9 [19.6 - 21.1]	12.5 [9.5 - 29.2]	6 [3.6 - 10.9]	1.14 [0.94 - 1.17]	1.66 [1.47 - 2.07]	1.9 [1.6 - 2.59]	2.4 [2.31 - 3.58]
Pensacola	USA	9.4 [6.4 - 16.7]	3.7 [2.5 - 9.1]	1.4 [1.2 - 3.3]	1.1 [1.04 - 1.11]	1.67 [1.42 - 1.77]	1.97 [1.7 - 2.08]	2.4 [2.4 - 3.15]
Portland, OR	USA	22.2 [14.5 - 29.6]	11.1 [6.8 - 12.2]	3.2 [2.1 - 3.5]	1.73 [1.7 - 1.81]	2.35 [2.13 - 2.37]	2.62 [2.6 - 2.72]	3.6 [2.95 - 3.62]
Provo	USA	18.9 [8 - 20.1]	7.3 [3.8 - 8.5]	2.4 [1.8 - 3]	1.67 [1.66 - 1.76]	2.41 [2.33 - 2.5]	2.86 [2.7 - 3.01]	3.8 [3.68 - 4.02]
Port Arthur	USA	5.7 [4.4 - 7.8]	2.4 [2.3 - 3]	1.3 [1.2 - 1.3]	1.26 [1.13 - 1.28]	1.77 [1.51 - 2.36]	2.25 [1.96 - 2.71]	2.87 [2.76 - 3.8]
Portage	USA	19.2 [12.9 - 24.5]	9.3 [5.5 - 10.1]	2.7 [1.9 - 3.1]	1.08 [1.05 - 1.16]	1.47 [1.33 - 1.51]	1.64 [1.6 - 1.71]	2.26 [1.85 - 2.29]
Port lme	USA	7.5 [6 - 18.3]	3.6 [2.6 - 8]	1.7 [1.2 - 2.7]	2.01 [1.93 - 2.03]	3.19 [2.87 - 3.22]	3.9 [2.97 - 4.1]	5.63 [3.94 - 5.72]
Providence	USA	7.9 [6.3 - 15.2]	3.1 [2.7 - 6.7]	1.4 [1.2 - 2.1]	2.69 [2.53 - 2.73]	3.6 [3.48 - 4.18]	4.16 [3.92 - 4.97]	5.65 [5.61 - 7.11]
Pittsburgh	USA	14.8 [5 - 23]	7 [2.3 - 12.2]	3.1 [1.2 - 4.7]	1.7 [1.7 - 2.04]	2.68 [2.4 - 2.77]	2.94 [2.63 - 3.3]	3.73 [3.29 - 4.75]
Richmond	USA	22.7 [6.1 - 32.2]	11.3 [2.4 - 17.6]	4.8 [1.2 - 5.8]	0.25 [0.24 - 0.28]	0.35 [0.32 - 0.35]	0.38 [0.38 - 0.49]	0.54 [0.47 - 0.65]
Rochester	USA	10.7 [7.7 - 18.6]	5.8 [3.1 - 9.6]	2.8 [1.3 - 3.7]	2.15 [2.07 - 2.49]	3.19 [2.81 - 3.34]	3.81 [3.27 - 4]	4.61 [4.17 - 5.41]
Rockville	USA	14.1 [7 - 37.2]	6.6 [3.3 - 22.4]	2.9 [1.5 - 7.5]	0.72 [0.68 - 0.85]	1.11 [0.95 - 1.18]	1.2 [1.11 - 1.47]	1.64 [1.39 - 2.01]
Reading	USA	19.9 [17.8 - 21.1]	13.9 [8.6 - 19]	6.1 [3.3 - 8.8]	1.47 [1.45 - 1.61]	2.37 [2.36 - 2.53]	2.75 [2.53 - 2.87]	3.28 [3.04 - 4.14]
Reno	USA	20 [11.5 - 24.9]	9.8 [5.6 - 9.8]	2.7 [2.2 - 3.1]	1.44 [1.37 - 1.61]	2.02 [1.77 - 2.03]	2.26 [2.11 - 2.45]	3.1 [2.98 - 3.15]
Raleigh	USA	21.2 [5.8 - 24.4]	9.4 [2.5 - 16]	3.8 [1.2 - 6.5]	1.52 [1.46 - 1.83]	2.42 [2.41 - 2.44]	2.62 [2.57 - 2.96]	3.32 [3.08 - 3.99]
Riverside	USA	14.7 [11.5 - 16.4]	7 [5.9 - 9]	2.3 [2.3 - 3.6]	0.53 [0.47 - 0.54]	0.72 [0.66 - 0.77]	0.91 [0.75 - 0.93]	1.15 [1.05 - 1.2]
Sacramento	USA	15.6 [12.1 - 16.7]	5.4 [4.8 - 7.4]	2.2 [2.1 - 2.3]	0.89 [0.82 - 0.95]	1.23 [1.22 - 1.25]	1.45 [1.34 - 1.45]	1.82 [1.75 - 1.97]
Scranton	USA	14.1 [4.8 - 19.8]	6.7 [2.2 - 11.7]	2.8 [1.2 - 5.1]	1.01 [0.94 - 1.07]	1.43 [1.34 - 1.54]	1.61 [1.53 - 1.96]	2.11 [1.89 - 2.79]
San Diego	USA	18.5 [12.5 - 21.1]	8 [7.6 - 9.9]	3.4 [2.6 - 3.7]	0.46 [0.41 - 0.46]	0.66 [0.64 - 0.69]	0.84 [0.74 - 0.87]	1.17 [0.98 - 1.18]
San Francisco	USA	16.6 [11 - 23.1]	6.3 [4.7 - 10.1]	2.2 [1.8 - 2.9]	0.71 [0.7 - 0.72]	1.08 [0.92 - 1.13]	1.23 [1.09 - 1.26]	1.57 [1.55 - 1.74]
Salt Lake	USA	17.9 [6.9 - 20]	7.1 [3.6 - 8.2]	2.3 [1.7 - 2.9]	1.25 [1.16 - 1.37]	1.74 [1.68 - 1.8]	1.97 [1.92 - 2.22]	2.72 [2.69 - 2.8]
San Jose	USA	19.2 [10.8 - 19.7]	6.8 [4.7 - 11.5]	2.2 [2 - 3.8]	1.09 [0.99 - 1.14]	1.44 [1.28 - 1.64]	1.61 [1.58 - 1.78]	2.03 [1.98 - 2.47]
Santa Barbara	USA	21.9 [20.8 - 32.9]	13.1 [10.1 - 13.5]	4.7 [3.6 - 4.8]	0.2 [0.19 - 0.22]	0.28 [0.27 - 0.32]	0.36 [0.34 - 0.37]	0.5 [0.48 - 0.6]
San Antonio	USA	9.2 [8.7 - 10.8]	4 [3.5 - 4.7]	1.8 [1.7 - 2.1]	0.86 [0.84 - 0.88]	1.31 [1.2 - 1.33]	1.5 [1.42 - 1.68]	2.12 [2.11 - 2.31]
Spokane	USA	13.9 [11.8 - 15.7]	5.5 [5.3 - 7.1]	2 [1.8 - 2.3]	1.54 [1.45 - 1.6]	2.07 [1.95 - 2.16]	2.53 [2.4 - 2.72]	3.24 [2.99 - 3.3]
Springfield, MA	USA	18.1 [6.3 - 20.4]	10.4 [2.7 - 11.1]	3.6 [1.2 - 4.1]	2.25 [2.05 - 2.36]	2.86 [2.77 - 3.23]	3.32 [3.17 - 4.14]	4.4 [4.08 - 5.64]
Springfied, MO	USA	26.5 [22.5 - 27.8]	12.3 [12.1 - 13.4]	4.9 [4.4 - 7.3]	2.82 [2.44 - 2.98]	3.48 [3.09 - 3.85]	4.39 [4.04 - 4.46]	4.89 [4.81 - 6.02]
Spartanburg	USA	19.3 [6.2 - 29.1]	15.9 [2.5 - 16.2]	6.1 [1.2 - 7]	0.86 [0.81 - 1.06]	1.35 [1.3 - 1.39]	1.74 [1.4 - 1.74]	2.02 [1.97 - 2.41]
Sarasota	USA	5.5 [4.8 - 7.6]	2.6 [1.7 - 3]	1.2 [1.1 - 1.2]	0.43 [0.41 - 0.43]	0.68 [0.64 - 0.76]	0.87 [0.85 - 0.99]	1.44 [1.37 - 1.46]
Steubenville	USA	14.3 [5.2 - 24.1]	7.3 [2.4 - 12.8]	3.1 [1.2 - 4.9]	1.31 [1.3 - 1.58]	2.11 [1.99 - 2.23]	2.33 [2.16 - 2.67]	3.41 [3.04 - 3.96]
Saint Charles	USA	21.7 [16.2 - 27.8]	12.3 [7.2 - 12.9]	5 [3 - 6.9]	2.71 [2.4 - 3.13]	3.65 [3.16 - 3.68]	4.3 [4.04 - 4.86]	4.96 [4.73 - 5.84]
Stockton	USA	17.5 [8.1 - 21.4]	7.3 [4.1 - 9.6]	2.3 [1.8 - 3.3]	1.26 [1.15 - 1.28]	1.73 [1.5 - 1.86]	1.88 [1.87 - 2.09]	2.5 [2.32 - 2.64]
Saint Clair	USA	19.4 [16 - 34.5]	12.6 [8 - 15.3]	5.8 [3.2 - 6.5]	1.88 [1.72 - 2.2]	2.67 [2.33 - 2.67]	3.15 [2.98 - 3.5]	3.71 [3.59 - 4.26]
South bend	USA	18.2 [15.2 - 21.3]	9 [7.9 - 10.2]	3.5 [3.4 - 3.5]	1.73 [1.58 - 2.05]	2.44 [2.2 - 2.5]	2.49 [2.44 - 3.04]	3.51 [2.97 - 4.33]
St. Louis	USA	19.3 [16.6 - 33.3]	12.8 [8 - 15.5]	6 [3.2 - 6.4]	1.41 [1.29 - 1.64]	2 [1.72 - 2.01]	2.35 [2.24 - 2.61]	2.75 [2.66 - 3.21]
Stamford	USA	9.2 [5.5 - 18.7]	3.7 [2.4 - 9]	1.6 [1.2 - 2.7]	1.66 [1.55 - 1.74]	2.23 [2.08 - 2.71]	2.6 [2.3 - 3.47]	3.49 [3 - 4.65]
St. Petersburg	USA	5.3 [4.3 - 7.4]	2.5 [1.7 - 3]	1.2 [1.1 - 1.2]	0.9 [0.88 - 0.93]	1.35 [1.28 - 1.48]	1.68 [1.66 - 1.87]	2.62 [2.52 - 2.63]
State College	USA	15.8 [4.3 - 29.6]	7.3 [2 - 18.4]	3.1 [1.1 - 6.4]	1.45 [1.43 - 1.84]	2.3 [2.06 - 2.32]	2.5 [2.32 - 3.03]	3.22 [2.97 - 4.16]
Seattle	USA	29.8 [19.6 - 34.3]	13.5 [10.5 - 16.1]	3.5 [3.3 - 4.1]	0.94 [0.91 - 1.09]	1.21 [1.2 - 1.23]	1.54 [1.51 - 1.6]	1.99 [1.86 - 2]
Sioux City	USA	23.7 [17.9 - 29.4]	10.6 [10.1 - 15.2]	4.1 [3.8 - 4.7]	3.24 [2.63 - 3.3]	3.66 [3.51 - 4.39]	4.56 [4.33 - 4.74]	4.87 [4.85 - 6.87]
Tacoma	USA	26.9 [19.6 - 32.8]	12.1 [10 - 13.6]	3.5 [3.3 - 3.6]	0.88 [0.83 - 1]	1.14 [1.04 - 1.15]	1.33 [1.12 - 1.45]	1.75 [1.59 - 1.79]
Tampa	USA	7.9 [5.5 - 11.1]	3.1 [2.5 - 3.4]	1.2 [1.2 - 1.3]	0.35 [0.31 - 0.37]	0.56 [0.44 - 0.62]	0.72 [0.56 - 0.8]	1.11 [0.79 - 1.17]
Tucson	USA	8.8 [7.5 - 10.2]	4.3 [3.4 - 4.6]	2 [1.4 - 2.1]	0.85 [0.77 - 0.92]	1.18 [1.15 - 1.24]	1.4 [1.33 - 1.6]	1.87 [1.78 - 2.03]
Tallahassee	USA	15.7 [12.5 - 16.2]	6.6 [4.1 - 11.7]	1.8 [1.4 - 4.4]	2.18 [2.02 - 2.22]	3.07 [2.96 - 3.2]	3.3 [3.25 - 4.04]	4.84 [4.62 - 5.8]
Toledo	USA	15.7 [12.3 - 16]	6.7 [5.6 - 7]	2.7 [2.3 - 3]	7.14 [7.06 - 7.74]	10.49 [9.84 - 10.52]	12.24 [11.67 - 12.8]	15.83 [15.27 - 18.15]
Topeka	USA	30.3 [24.4 - 34.8]	16.3 [11.7 - 19.2]	6.7 [4.9 - 8.4]	1.05 [0.78 - 1.12]	1.29 [1.15 - 1.31]	1.51 [1.48 - 1.72]	1.83 [1.79 - 2.09]
Trenton	USA	13.8 [6.6 - 20.4]	6.5 [2.5 - 8.6]	2.5 [1.2 - 2.8]	2.19 [2.12 - 2.21]	2.83 [2.82 - 3.61]	3.3 [3.04 - 4.69]	4.39 [3.92 - 6.2]
Terra Haute	USA	18.2 [15.4 - 20.8]	8.9 [8.8 - 11.7]	3.5 [3.4 - 5.1]	2.01 [1.82 - 2.49]	2.74 [2.5 - 2.77]	3.27 [2.82 - 3.28]	3.69 [3.62 - 4.92]
Tulsa	USA	27 [22.2 - 32.6]	14.6 [12.8 - 17]	7.3 [5.6 - 7.6]	0.96 [0.87 - 1]	1.31 [1.15 - 1.36]	1.44 [1.37 - 1.62]	1.7 [1.59 - 1.84]
Visalia	USA	16.4 [8.2 - 26.2]	8.5 [4 - 8.5]	2.5 [1.8 - 2.8]	1.48 [1.46 - 1.68]	2.08 [2.02 - 2.17]	2.52 [2.4 - 2.55]	3.36 [3.07 - 3.49]
Vancouver	USA	33.8 [22.2 - 35.5]	13.4 [7.4 - 18.3]	3.6 [2.2 - 4.7]	1.31 [1.28 - 1.6]	1.78 [1.66 - 1.99]	2.23 [2.07 - 2.41]	3.09 [2.77 - 3.12]
Ventura	USA	16.1 [11.8 - 18]	8.2 [5.7 - 9.9]	3.1 [2.3 - 4.1]	0.37 [0.35 - 0.45]	0.53 [0.52 - 0.54]	0.65 [0.6 - 0.67]	0.91 [0.79 - 1.03]
Wichita	USA	25.8 [18.2 - 29.7]	16.2 [9.7 - 16.4]	7.6 [4.1 - 7.7]	1.87 [1.52 - 1.89]	2.42 [2.07 - 2.47]	2.6 [2.56 - 2.82]	3.12 [2.99 - 3.35]
Weber	USA	16.8 [7.3 - 17.9]	5.9 [3.6 - 8.1]	2.1 [1.7 - 2.9]	2.81 [2.6 - 2.92]	3.73 [3.66 - 3.77]	4.34 [4.06 - 4.75]	5.65 [5.6 - 5.7]
Wilmington	USA	13.2 [6.1 - 19.5]	6.3 [2.5 - 12]	2.7 [1.2 - 4.2]	2.56 [2.43 - 2.68]	3.92 [3.14 - 4.45]	4.18 [3.38 - 5.22]	5.68 [4.34 - 6.82]
Winston	USA	25 [5.4 - 38.5]	13.8 [2.4 - 15.3]	5.5 [1.2 - 6]	1.95 [1.75 - 2.17]	2.92 [2.91 - 3.04]	3.46 [3.23 - 3.76]	4.57 [4 - 5.24]
Worcester	USA	19.3 [14.8 - 21.3]	14.4 [7.8 - 21.5]	6.3 [3 - 9]	0.87 [0.86 - 0.92]	1.61 [1.54 - 1.65]	1.77 [1.41 - 1.89]	2.14 [1.93 - 2.61]
Washington DC	USA	11.9 [7.2 - 36.7]	5.9 [3.3 - 22.3]	2.5 [1.5 - 7.1]	2.19 [2.05 - 2.49]	3.25 [2.79 - 3.44]	3.47 [3.22 - 4.31]	4.74 [4.07 - 5.81]
Washington	USA	14.5 [5.5 - 24.5]	7.5 [2.5 - 12.6]	3.3 [1.2 - 4.9]	0.73 [0.73 - 0.9]	1.22 [1.13 - 1.24]	1.33 [1.25 - 1.57]	1.96 [1.73 - 2.29]
Youngstown	USA	13.5 [8 - 22.5]	6.9 [3.4 - 12.4]	3.1 [1.4 - 4.8]	1.53 [1.46 - 1.75]	2.3 [2.12 - 2.32]	2.51 [2.32 - 2.84]	3.56 [3.2 - 3.95]
York	USA	19.9 [14.4 - 20]	12.7 [7.1 - 19.7]	6.2 [2.6 - 8.6]	0.91 [0.91 - 0.94]	1.55 [1.44 - 1.74]	1.65 [1.52 - 2.03]	2.38 [2.03 - 2.46]
Ho Chi Minh City	Vietnam	10.4 [6.9 - 19]	5 [2.8 - 9.7]	2 [1.2 - 4]	6.28 [4.02 - 6.42]	8.33 [8.14 - 9.37]	12.26 [11.8 - 12.4]	16.69 [15.9 - 23.3]
Hue	Vietnam	25 [22.8 - 31.3]	10.9 [10.5 - 14.2]	3.2 [3 - 5.6]	2.64 [2.49 - 2.83]	3.62 [3.25 - 3.7]	4.47 [3.42 - 4.53]	5.96 [5.33 - 5.98]
